# Supplementary material for: Household expenditure on control of urban mosquitoes Aedes albopictus and Culex pipiens in Emilia-Romagna, Northern Italy
Source: PLoS Negl Trop Dis. 2024 Oct 9;18(10):e0012552. doi: 10.1371/journal.pntd.0012552 (PMC11537423; doi:10.1371/journal.pntd.0012552)
Supplement: S1 Data — (XLSX) [file pntd.0012552.s001.xlsx]

## Sheet: S3 DB
ID	InterviewedCode	Interviewer	FirstDate	InterviewDate	StartTime	EndTime	LHA	MunName	MunCode	Group	BirthDate	Age	Gender	Letter	V1	V1a	V2	V3	V4	V5	V6	V7	V8	V8a	V9	V9a	V10	V10ext	V10a	V11	V11a	V12	V12a	V13	V14	V15	V16a	V16a_i	V16a_ii	V16a_iii_iv	V16b	V16b_i	V16b_ii	V16b_iii_iv	V16c	V16c_i	V16c_ii	V16c_iii_iv	V16d
	BO-B127	Silvia Di Cesare	2017-02-28	2017-02-28	10:35:00	10:42:00	Bologna	San Giovanni Persiceto		B	1933-12-21	83	F	NO	3	N.A.	1	1	1	3	0	2	0	0	0	0	0	N.A.	0	2	1	2	0	2	1	1	NO	N.A.	N.A.	N.A.	NO	N.A.	N.A.	N.A.	NO	N.A.	N.A.	N.A.	YES
	BO-B183	Silvia Di Cesare	2017-05-02	2017-05-02	10:05:00	10.16	Bologna	Molinella		B	1960-01-27	57	F	NO	3	N.A.	2	1	1	1	0	2	0	0	0	0	0	"formiche"	0	1	1	1	0	1	0	1	NO	N.A.	N.A.	N.A.	NO	N.A.	N.A.	N.A.	NO	N.A.	N.A.	N.A.	NO
	BO-A037	Silvia Di Cesare	2017-03-15	2017-03-15	18:05:00	18:11:00	Bologna	Vergato		A	1991-06-07	25	M	YES	3	N.A.	2	1	1	3	0	1	0	0	0	0	1	"calabroni"	0	1	1	1	0	1	2	0	NO	N.A.	N.A.	N.A.	YES	2	15	0	NO	N.A.	N.A.	N.A.	NO
	RE-C549	Sara Venturini	2017-05-08	2017-05-08	14:46:00	14:59:00	Reggio Emilia	Reggio nell'Emilia		C	1956-04-19	61	F	YES	3	N.A.	2	1	0	3	0	1	2	0	0	0	0	N.A.	0	2	0	2	0	2	2	2	NO	N.A.	N.A.	N.A.	NO	N.A.	N.A.	N.A.	NO	N.A.	N.A.	N.A.	NO
	BO-C310	Silvia Di Cesare	2017-03-03	2017-03-03	11:32:00	11:42:00	Bologna	Bologna		C	1947-10-15	69	F	NO	3	N.A.	1	1	1	2	0	1	0	0	0	0	0	N.A.	0	1	0	1	0	1	1	1	NO	N.A.	N.A.	N.A.	NO	N.A.	N.A.	N.A.	NO	N.A.	N.A.	N.A.	NO
73	BO-B108	Silvia Di Cesare	2017-01-24	2017-01-24	10:27:00	10:38:00	Bologna	Castenaso		B	1940-06-14	76	M	YES	4	"casa indipendente di due piani"	1	1	1	1	0	2	0	1	0	0	0	N.A.	0	1	1	1	1	1	1	0	YES	4	20	0	NO	N.A.	N.A.	N.A.	YES	3	12	0	NO
47	FO-C302	Karabas Goice Hazal	2015-07-06	2015-07-06	14:33:00	14:45:00	Forlì	Forlì		C	1955-04-14	60	F	YES	3	N.A.	3	1	2	3	0	2	0	0	1	1	0	N.A.	0	0	0	1	1	0	0	0	NO	N.A.	N.A.	N.A.	YES	2	4	1	NO	N.A.	N.A.	N.A.	NO
	BO-C225	Silvia Di Cesare	2017-01-25	2017-01-25	15:00:00	15:10:00	Bologna	Bologna		C	1945-08-03	71	M	NO	3	N.A.	3	1	0	3	0	2	0	0	0	0	0	N.A.	0	0	1	1	1	1	0	0	NO	N.A.	N.A.	N.A.	NO	N.A.	N.A.	N.A.	NO	N.A.	N.A.	N.A.	NO
	RA-A021	Silvia Di Cesare	2017-02-21	2017-02-21	15:10:00	15:19:00	Ravenna	Castel Bolognese		A	1938-05-19	78	M	NO	1	N.A.	1	1	0	4	0	2	0	0	1	0	1	"scarafaggi"	1	1	1	1	1	1	0	1	YES	1	5	0	NO	N.A.	N.A.	N.A.	YES	4	15	0	NO
	BO-C323	Silvia Di Cesare	2017-03-06	2017-03-06	10:33:00	10:43:00	Bologna	Bologna		C	1949-10-31	67	F	YES	3	N.A.	1	1	2	2	0	2	0	0	0	0	1	N.A.	1	0	0	0	0	0	0	1	NO	N.A.	N.A.	N.A.	YES	1	5	0	NO	N.A.	N.A.	N.A.	NO
	FO-C322	Roberta Colonna	2017-03-21	2017-03-28	17:00:00	17:15:00	Forlì	Forlì		C	8/05/1940	76	M	YES	3	N.A.	2	1	0	2	0	1	0	0	0	0	0	N.A.	0	0	0	0	1	0	0	0	NO	N.A.	N.A.	N.A.	NO	N.A.	N.A.	N.A.	NO	N.A.	N.A.	N.A.	NO
	RA-B055	Silvia Di Cesare	2017-02-20	2017-02-20	15:01:00	15:11:00	Ravenna	Russi		B	1943-02-08	74	F	YES	4	"casa indipendente"	2	1	2	2	0	3	1	1	0	0	0	N.A.	0	2	1	2	1	2	2	1	NO	N.A.	N.A.	N.A.	YES	1	10	0	NO	N.A.	N.A.	N.A.	NO
	BO-C302	Silvia Di Cesare	2017-03-03	2017-03-03	10:46:00	10:51:00	Bologna	Bologna		C	1935-07-06	81	F	YES	3	N.A.	1	1	2	2	0	2	0	0	0	0	1	"cimici"	0	2	1	2	0	2	1	1	NO	N.A.	N.A.	N.A.	NO	N.A.	N.A.	N.A.	NO	N.A.	N.A.	N.A.	NO
	BO-C251	Silvia Di Cesare	2017-01-25	2017-01-27	12:00:00	12:12:00	Bologna	Bologna		C	1939-12-18	77	F	YES	2	N.A.	2	1	2	2	0	2	0	0	0	0	1	"cimici"	0	2	1	2	1	2	2	1	NO	N.A.	N.A.	N.A.	YES	1	N.A.	0	NO	N.A.	N.A.	N.A.	NO
	FO-B153	Roberta Colonna	2017-01-18	2017-01-18	15:40:00	16:00:00	Forlì	Forlimpopoli		B	1963-09-12	53	M	YES	3	N.A.	1	1	2	2	0	1	2	1	0	0	0	N.A.	0	1	1	2	1	2	2	0	YES	5.5	20	0	YES	3.5	10	0	NO	N.A.	N.A.	N.A.	YES
72	BO-B104	Silvia Di Cesare	2017-01-24	2017-01-24	10:00:00	10:11:00	Bologna	Crevalcore		B	1937-12-18	79	M	YES	3	N.A.	1	1	1	2	0	2	0	0	0	0	0	N.A.	0	1	1	0	1	0	0	0	YES	2	N.A.	0	NO	N.A.	N.A.	N.A.	YES	1	5	0	NO
	RA-C098	Silvia Di Cesare	2017-04-14	2017-05-15	11:08:00	11:20:00	Ravenna	Ravenna		C	1958-06-02	58	F	NO	3	N.A.	2	1	1	1	0	1	1	0	0	0	0	N.A.	0	2	1	2	1	2	2	2	NO	N.A.	N.A.	N.A.	NO	N.A.	N.A.	N.A.	YES	4.5	15	0	YES
	PR-C130	Luciano Donati	2017-01-25	2017-01-27	13:30:00	13:40:00	Parma	Parma		C	1947-01-01	70	M	NO	3	N.A.	2	1	1	2	0	2	1	0	0	0	1	"cimici"	0	0	1	2	1	2	1	2	NO	N.A.	N.A.	N.A.	NO	N.A.	N.A.	N.A.	NO	N.A.	N.A.	N.A.	NO
	PR-B076	Luciano Donati	2017-01-18	2017-01-20	18:20:00	18:35:00	Parma	Noceto		B	1967-05-04	49	F	YES	3	N.A.	1	1	0	4	0	1	1	1	0	0	0	N.A.	0	1	1	0	1	0	0	1	NO	N.A.	N.A.	N.A.	YES	2	6	1	NO	N.A.	N.A.	N.A.	NO
	IM-C035	Silvia Di Cesare	2017-01-17	2017-01-18	10:00:00	10:11:00	Imola	Imola		C	1977-06-29	39	F	YES	3	N.A.	1	1	1	3	0	1	0	0	0	0	0	N.A.	0	2	1	2	1	2	1	2	NO	N.A.	N.A.	N.A.	YES	7	50	1	YES	10	100	0	YES
	PR-B105	Luciano Donati	2017-04-24	2017-05-02	18:14:00	18:30:00	Parma	Noceto		B	1941-09-08	75	F	YES	2	N.A.	0	1	1	2	0	2	1	0	0	0	1	"formiche"	1	0	1	2	1	2	2	2	YES	3	10	1	YES	8	20	0	YES	2	4	0	YES
	PR-C127	Luciano Donati	2017-01-23	2017-01-23	18:35:00	18:50:00	Parma	Parma		C	1974-06-03	42	F	NO	1	N.A.		1	1	2	0	1	0	0	0	0	1	"cimici"	0	0	1	0	1	0	0		NO	N.A.	N.A.	N.A.	YES	5	30	N.A.	YES	10	20	N.A.	NO
36	BO-C231	Marco Carrieri	2015-06-25	2015-06-25	18:45:00	18:55:00	Bologna	Bologna		C	1953-12-24	61	M	YES	3	N.A.	1	1	0	2	0	2	0	0	0	1	0	N.A.	0	0	0	0	0	0	1	2	YES	1		0	NO	N.A.	N.A.	N.A.	NO	N.A.	N.A.	N.A.	NO
	CE-C077	Alice Maffi	2017-02-23	2017-02-23	13:09:00	13:18:00	Cesena	Cesena		C	1956-11-21	60	F	YES	3	N.A.	1	1	1	2	1	2	0	0	1	0	0	N.A.	0	1	1	1	1	1	1	1	NO	N.A.	N.A.	N.A.	NO	N.A.	N.A.	N.A.	YES	10	25	N.A.	YES
57	PR-C121	Carmela Matrangolo	2015-07-17	2015-07-17	12:42:00	12:53:00	Parma	Parma		C	1948-12-06	66	M	YES	3	N.A.	3	1	0	3	0	2	1	0	1	1	1	"cimici, sia verdi che marroni"	0	0	1	2	1	2	2	1	YES	2.5	22.5	0	NO	N.A.	N.A.	N.A.	YES	5.5	15	0	NO
	RA-C109	Silvia Di Cesare	2017-01-11	2017-01-13	09:40:00	09:52:00	Ravenna	Ravenna		C	1953-12-11	63	F	YES	2	N.A.	2	1	1	3	1	2	0	0	0	0	0	N.A.	0	2	1	2	1	2	2	1	YES	1	7	0	NO	N.A.	N.A.	N.A.	YES	2	10	0	YES
	RA-B045	Silvia Di Cesare	2017-01-11	2017-01-11	10:34:00	10:46:00	Ravenna	Faenza		B	1939-09-01	77	M	YES	2	N.A.	0	1	2	2	0	2	0	0	0	0	0	N.A.	0	1	1	2	1	2	1	2	YES	4	20	0	YES	4	16	0	NO	N.A.	N.A.	N.A.	NO
	PR-C129	Luciano Donati	2017-01-25	2017-01-25	18:00:00	18:10:00	Parma	Parma		C	1950-04-20	66	F	YES	3	N.A.	3	1	0	2	0	2	0	0	0	0	1	"cimici"	0	0	1	1	1	1	2	1	NO	N.A.	N.A.	N.A.	NO	N.A.	N.A.	N.A.	NO	N.A.	N.A.	N.A.	NO
	RA-C107	Silvia Di Cesare	2017-01-12	2017-01-13	10:46:00	11:03:00	Ravenna	Ravenna		C	1954-08-09	62	M	YES	1	N.A.	1	1	2	2	0	2	0	0	0	0	0	N.A.	0	0	1	1	1	1	1	0	YES	5	30	0	YES	7	40	N.A.	NO	N.A.	N.A.	N.A.	NO
	PR-C178	Roberta Colonna	2017-04-28	2017-05-11	16:45:00	17:00:00	Parma	Parma		C	1965-01-20	52	M	YES	3	N.A.	1	1	1	5	0	1	0	0	0	0	0	N.A.	0	0	0	2	1	2	2	0	NO	N.A.	N.A.	N.A.	NO	N.A.	N.A.	N.A.	NO	N.A.	N.A.	N.A.	NO
22	BO-C218	Marco Carrieri	2015-06-18	2015-06-18	19:19:00	19:26:00	Bologna	Bologna		C	1973-03-06	42	F	YES	3	N.A.	3	1	1	2	0	1	0	0	0	0	0	N.A.	0	0	0	2	1	2	2	0	YES	1	6	1	YES	2	8	1	YES	4	14	1	YES
	RE-C511	Alice Maffi	2017-03-28	2017-04-05	13:00:00	13:20:00	Reggio Emilia	Reggio nell'Emilia		C	1936-07-31	80	M	YES	3	N.A.	3	1	0	2	0	1	0	0	0	0	0	N.A.	0	1	1	1	1	1	2	0	NO	N.A.	N.A.	N.A.	YES	50	25	N.A.	NO	N.A.	25	N.A.	YES
	IM-B015	Silvia Di Cesare	2017-01-19	2017-01-19	13:00:00	13:12:00	Imola	Castel San Pietro terme		B	1974-05-14	42	F	YES	1	N.A.		1	2	4	1	3	0	0	2	1	0	N.A.	0	2	1	1	1	1	2	2	NO	N.A.	N.A.	N.A.	NO	N.A.	N.A.	N.A.	NO	N.A.	N.A.	N.A.	YES
	RA-C131	Silvia Di Cesare	2017-02-22	2017-02-22	10:56:00	11:04:00	Ravenna	Ravenna		C	1961-05-14	55	M	YES	2	N.A.	1	1	2	3	0	2	0	0	0	0	0	N.A.	0	1	1	2	1	2	2	2	YES	3	13.5	0	NO	N.A.	N.A.	N.A.	YES	2	10	1	NO
	BO-C243	Silvia Di Cesare	2017-01-25	2017-01-30	11:20:00	11:29:00	Bologna	Bologna		C	1957-10-28	59	M	YES	4	"casa indipendente di più piani,composta da 13 appartamenti (ex scuola)"		1	2	3	0	2	0	0	1	1	0	N.A.	0	1	1	2	1	2	2	1	YES	4	30	N.A.	NO	N.A.	N.A.	N.A.	YES	10	50	N.A.	NO
	BO-C257	Silvia Di Cesare	2017-01-25	2017-01-25	15:12:00	15:23:00	Bologna	Bologna		C	1947-07-08	69	M	YES	3	N.A.	1	1	0	2	0	2	0	0	0	0	0	N.A.	0	0	1	1	1	1	0	1	NO	N.A.	N.A.	N.A.	NO	N.A.	N.A.	N.A.	NO	N.A.	N.A.	N.A.	NO
	RN-B049	Alice Maffi	2017-01-11	2017-01-11	12:20:00	12:30:00	Rimini	Santarcangelo di Romagna		B	1952-02-08	65	M	YES	2	N.A.	1	1	1	3	1	2	0	1	0	0	0	N.A.	0	0	0	0	0	0	0	1	NO	N.A.	N.A.	N.A.	NO	N.A.	N.A.	N.A.	NO	N.A.	N.A.	N.A.	NO
45	IM-C032	Karabas Goice Hazal	2015-07-01	2015-07-01	18:57:00	19:06:00	Imola	Imola		C	1988-09-21	26	F		1	N.A.	0	1	2	3	1	3	0	0	0	0	0	N.A.	0	1	0	2	0	1	0	0	YES	1	5	1	NO	N.A.	N.A.	N.A.	NO	N.A.	N.A.	N.A.	NO
	PR-C176	Roberta Colonna	2017-04-26	2017-04-28	18:45:00	18:00:00	Parma	Parma		C	1966-04-29	50	F	YES	3	N.A.	0	0	N.A.	2	0	2	0	0	0	0	0	N.A.	0	0	0	0	1	0	1	1	NO	N.A.	N.A.	N.A.	NO	N.A.	N.A.	N.A.	NO	N.A.	N.A.	N.A.	YES
	RN-C133	Carmela Matrangolo	2017-04-20	2017-05-12	18:50:00	19:00:00	Rimini	Rimini		C	1970-07-29	46	F	YES	3	N.A.	2	0	N.A.	5	0	1	1	1	0	0	1	"formiche"	0	1	0	1	1	1	1	0	NO	N.A.	N.A.	N.A.	NO	N.A.	N.A.	N.A.	YES	1	5	0	NO
	PR-C142	Luciano Donati	2017-01-30	2017-01-30	17:45:00	17:55:00	Parma	Parma		C	1965-11-26	51	M	YES	3	N.A.	0	0	N.A.	2	0	2	0	0	0	0	1	"millepiedi"	0	0	1	1	1	1	0	1	NO	N.A.	N.A.	N.A.	NO	N.A.	N.A.	N.A.	NO	N.A.	N.A.	N.A.	NO
	BO-C319	Silvia Di Cesare	2017-03-06	2017-03-06	10:47:00	10:56:00	Bologna	Bologna		C	1948-01-01	69	F	YES	3	N.A.	2	1	0	1	0	2	0	0	0	0	0	N.A.	0	0	0	2	1	2	2	0	NO	N.A.	N.A.	N.A.	YES	1	4	1	NO	N.A.	N.A.	N.A.	NO
15	RE-A001	Karabas Goice Hazal	2015-06-15	2015-06-15	10:52:00	11:05:00	Reggio Emilia	Boretto		A	1980-03-12	35	M	YES	3	N.A.	1	0	N.A.	2	0	1	0	0	0	0	1	"cimici"	1	1	1	2	1	1	1	1	NO	N.A.	N.A.	N.A.	YES	N.A.	50		YES		55	1	YES
	BO-C294	Silvia Di Cesare	2017-03-03	2017-03-09	10:15:00	10:26:00	Bologna	Bologna		C	1963-10-31	53	M	YES	3	0	0	1	0	2	0	3	0	0	0	0	1	"cimici"	0	0	1	0	0	0	1	0	NO	N.A.	N.A.	N.A.	YES	1	5	0	NO	N.A.	N.A.	N.A.	NO
	BO-B139	Silvia Di Cesare	2017-03-01	2017-03-01	10:10:00	10:23:00	Bologna	Sasso Marconi		B	1962-11-29	54	F	YES	3	N.A.	3	1	2	3	0	2	0	0	0	0	0	N.A.	0	1	1	0	0	0	1	1	NO	N.A.	N.A.	N.A.	NO	N.A.	N.A.	N.A.	NO	N.A.	N.A.	N.A.	NO
	FO-A008	Roberta Colonna	2017-01-09	2017-01-10	16:00:00	16:20:00	Forlì	Predappio		A	1974-12-05	42	F	NO	4	"casale del 1700"	1	1	1	5	0	3	2	1	1	1	1	"cimici";"flebotomi"	1	0	0	2	1	2	1	0	YES	10	45	0	YES	5	30	1	YES	25	20	1	YES
	BO-C280	Silvia Di Cesare	2017-03-02	2017-03-02	10:55:00	11:05:00	Bologna	Bologna		C	1984-04-24	32	M	NO	2	N.A.		1	2	2	0	2	0	0	0	0	1	"cimici"	0	2	1	2	0	2	2	0	NO	N.A.	N.A.	N.A.	NO	N.A.	N.A.	N.A.	NO	N.A.	N.A.	N.A.	NO
	PR-A056	Luciano Donati	2017-04-24	2017-04-24	19:35:00	19:50:00	Parma	Langhirano		A	1969-12-21	47	M	YES	1	N.A.		1	1	4	1	3	1	0	0	0	1	"formiche"	1	0	0	1	0	1	1	0	NO	N.A.	N.A.	N.A.	NO	N.A.	N.A.	N.A.	NO	N.A.	N.A.	N.A.	NO
	BO-A050	Silvia Di Cesare	2017-04-19	2017-04-19	11:00:00	11:09:00	Bologna	Monterenzio	37041	A	1967-09-25	49	M	YES	4	"palazzina di 3 appartamenti"	1	1	0	4	0	0	0	0	0	0	0	N.A.	0	0	1	0	0	0	0	0	NO	N.A.	N.A.	N.A.	YES	2	6.5	0	NO	N.A.	N.A.	N.A.	NO
	IM-C042	Silvia Di Cesare	2017-02-23	2017-02-23	15:00:00	15:12:00	Imola	Imola		C	1952-01-11	65	F	YES	1	N.A.		1	1	2	0	2	1	1	1	1	0	N.A.	0	1	1	1	1	1	1	0	YES	3	11	1	NO	N.A.	N.A.	N.A.	YES	3	11	0	NO
	RE-A104	Sara Venturini	2017-05-16	2017-05-18	11:20:00	11:34:00	Reggio Emilia	Luzzara		A	1949-03-08	68	M	YES	4	"abitazione civile"		1	2	5	1	2	2	0	2	0	0	N.A.	0	2	0	2	0	2	0	1	NO	N.A.	N.A.	N.A.	NO	N.A.	N.A.	N.A.	NO	N.A.	N.A.	N.A.	NO
	BO-B128	Silvia Di Cesare	2017-02-28	2017-02-28	11:11:00	11:21:00	Bologna	San Giovanni Persiceto		B	1945-07-18	71	F	NO	2	N.A.	1	1	1	2	0	3	0	0	1	1	1	"formiche"	1	1	1	1	0	1	1	1	YES	4	40	0	YES	3.5	30	0	NO	N.A.	N.A.	N.A.	NO
	CE-C080	Alice Maffi	2017-02-23	2017-02-24	09:50:00	10:01:00	Cesena	Cesena		C	1952-11-27	64	M	YES	1	N.A.	2	1	1	4	0	2	0	0	0	0	0	N.A.	0	1	1	1	1	1	1	1	NO	N.A.	N.A.	N.A.	YES	N.A.	N.A.	N.A.	YES	1	4.5	N.A.	NO
	RE-B252	Carmela Matrangolo	2017-03-03	2017-03-07	18:06:00	18:15:00	Reggio Emilia	Novellara		B	1967-05-15	49	F	YES	3	N.A.	1	0	N.A.	5	0	1	0	1	0	0	1	"formiche"	1	1	1	0	1	0	1	1	YES	2.5	12	0	NO	N.A.	N.A.	N.A.	YES	4.5	50	0	NO
	BO-B164	Silvia Di Cesare	2017-05-15	2017-05-15	11:24:00	11:37:00	Bologna	Castel Maggiore		B	1988-06-03	28	F	YES	2	N.A.		1	1	3	0	2	0	0	1	1	0	N.A.	0	1	1	2	0	2	2	1	YES	1	N.A.	0	YES	10	30	0	YES	5.5	20	0	YES
5	CE-B024	Eleonora Pascucci	2015-06-11	2015-06-11	13:00:00	13:08:00	Cesena	Savignano sul Panaro		B	1973-10-24	41	M	YES	4	terraced house on 3 floors	0	1	0	2	0	2	0	0	0	1	0	N.A.	0	0	1	0	0		0	0	NO	N.A.	N.A.	N.A.	NO	N.A.	N.A.	N.A.	NO	N.A.	N.A.	N.A.	NO
	BO-A033	Silvia Di Cesare	2017-03-15	2017-03-15	10:15:00	10:22:00	Bologna	Marzabotto		A	1974-05-06	42	F	NO	1	N.A.	1	0	N.A.	4	0	3	0	0	0	0	0	N.A.	0	2	0	2	0	2	2	0	NO	N.A.	N.A.	N.A.	NO	N.A.	N.A.	N.A.	NO	N.A.	N.A.	N.A.	NO
41	RE-C478	Karabas Goice Hazal	2015-06-29	2015-06-29	10:59:00	11:14:00	Reggio Emilia	Reggio nell'Emilia		C	1939-03-12	76	F	NO	3	N.A.	3	0	N.A.	2	0	2	1	1	2	0	1		0	1	0	0	0	2	0	1	YES	N.A.	N.A.	1	YES	N.A.	N.A.	1	YES	N.A.	N.A.	1	NO
69	BO-B094	Silvia Di Cesare	2017-01-23	2017-01-23	13:44:00	13:51:00	Bologna	Granarolo dell'Emilia		B	1945-08-18	71	M	NO	2	N.A.		1	1	5	0	1	1	0	1	1	0	N.A.	0	2	1	2	1	2	2	0	NO	N.A.	N.A.	N.A.	NO	N.A.	N.A.	N.A.	NO	N.A.	N.A.	N.A.	YES
	RA-B077	Silvia Di Cesare	2017-04-13	2017-04-13	15:22:00	15:34:00	Ravenna	Massa Lombarda		B	1952-11-04	64	F	YES	4	"casa indipendente"	1	1	2	3	0	2	0	0	0	0	0	N.A.	0	0	1	1	1	0	1	0	NO	N.A.	N.A.	N.A.	NO	N.A.	N.A.	N.A.	NO	N.A.	N.A.	N.A.	YES
	RE-C703	Sara Venturini	2017-05-17	2017-05-17	14:40:00	14:48:00	Reggio Emilia	Reggio nell'Emilia		C	1952-04-20	65	M	YES	2	N.A.		1	1	2	0	1	0	0	0	0	1	"formiche"	1	1	1	2	1	2	2	1	YES	N.A.	N.A.	0	NO	N.A.	N.A.	N.A.	YES	N.A.	N.A.	0	NO
	RA-A012	Silvia Di Cesare	2017-01-10	2017-01-10	11:00:00	11:15:00	Ravenna	Conselice		A	1966-01-11	50	M	YES	1	N.A.		1	2	2	0	1	1	1	0	0	0	N.A.	0	1	1	2	1	2	2	2	YES	2	10	0	NO	N.A.	N.A.	N.A.	YES	2	5	0	YES
	RA-C098	Silvia Di Cesare	2017-01-10	2017-01-12	10:38:00	10:43:00	Ravenna	Ravenna		C	1958-06-02	58	F	YES	3	N.A.	2	1	2	1	0	2	1	1	0	0	0	N.A.	0	2	1	2	1	2	2	2	YES	1	5.5	0	NO	N.A.	N.A.	N.A.	YES	12	55	0	NO
	RE-C483	Karabas Goice Hazal	2017-01-27	2017-01-27	17:09:00	17:18:00	Reggio Emilia	Reggio nell'Emilia		C	1962-04-26	54	F	N.A.	4	"casa a schiera"		1	2	4	0	2	0	0	0	0	0	N.A.	0	1	0	2	1	2	2	0	NO	N.A.	N.A.	N.A.	NO	N.A.	N.A.	N.A.	NO	N.A.	N.A.	N.A.	NO
7	PR-A002	Matteo Zanotti	2015-06-11	2015-06-11	12:44:00	12:50:00	Parma	Borgo Val di taro		A	1974-12-05	40	M	YES	2	N.A.	2	1	2	3	1	3	2	0	0	0	1	"lumache"	1	0	0	1	0	0	0	1	NO	N.A.	N.A.	N.A.	NO	N.A.	N.A.	N.A.	NO	N.A.	N.A.	N.A.	NO
	PR-B098	Luciano Donati	2017-02-27	2017-03-17	12:30:00	12:40:00	Parma	Collecchio		B	1967-07-25	49	F	YES	3	N.A.	0	1	2	1	0	1	0	0	0	0	1	"cimici"	0	0	0	0	0	0	0	0	NO	N.A.	N.A.	N.A.	NO	N.A.	N.A.	N.A.	NO	N.A.	N.A.	N.A.	NO
	BO-B144	Silvia Di Cesare	2017-03-01	2017-04-03	18:22:00	18:37:00	Bologna	Ozzano dell'Emilia		B	1987-04-14	29	F	YES	3	N.A.	2	0	N.A.	3	0	1	0	0	0	0	1	"calabroni"	0	0	0	0	0	0	0	0	NO	N.A.	N.A.	N.A.	NO	N.A.	N.A.	N.A.	NO	N.A.	N.A.	N.A.	NO
	PR-A013	Luciano Donati	2017-01-09	2017-01-09	18:20:00	18:35:00	Parma	Sissa Trecasali		A	1960-02-12	56	M	YES	1	N.A.		1	2	2	0	1	1	0	0	0	0	N.A.	0	1	1	2	1	2	2	1	YES	3	12	1	YES	3	10	1	NO	N.A.	N.A.	N.A.	NO
38	RA-B031	Carmela Matrangolo	2015-06-26	2015-06-26	10:32:00	10:38:00	Ravenna	Alfonsine		B	1938-04-12	77	M	NO	3	N.A.	2	0	N.A.	1	0	1	0	0	2	0	0	N.A.	0	2	1	2	0	1	2	2	NO	N.A.	N.A.	N.A.	NO	N.A.	N.A.	N.A.	NO	N.A.	N.A.	N.A.	NO
	RE-B242	Alice Maffi	2017-02-01	2017-02-01	12:25:00	12:35:00	Reggio Emilia	Novellara		B	1934-04-20	82	M	YES	1	N.A.		1	1	2	0	2	1	1	1	1	1	N.A.	0	2	1	2	1	2	2	1	YES	2	20	N.A.	YES	N.A.	5	N.A.	YES	1	3	N.A.	NO
	RA-C129	Silvia Di Cesare	2017-02-22	2017-02-22	10:37:00	10:45:00	Ravenna	Ravenna		C	1993-10-01	23	M	YES	4	"palazzina indipendente"	1	1	0	4	0	2	0	0	0	0	0	N.A.	0	2	0	2	0	2	2	2	NO	N.A.	N.A.	N.A.	NO	N.A.	N.A.	N.A.	NO	N.A.	N.A.	N.A.	NO
	RE-C522	Alice Maffi	2017-03-23	2017-04-11	19:47:00	18:55:00	Reggio Emilia	Reggio nell'Emilia		C	1967-02-02	50	M	YES	3	N.A.	0	1	1	3	0	3	1	0	0	0	0	N.A.	0	1	0	2	0	2	2	0	NO	N.A.	N.A.	N.A.	NO	N.A.	N.A.	N.A.	NO	N.A.	N.A.	N.A.	NO
	PR-C153	Luciano Donati	2017-02-28	2017-03-14	18:45:00	19:00:00	Parma	Parma		C	1986-10-30	30	F	YES	3	N.A.	0	1	2	3	1	2	1	0	0	0	1	"cimici"	0	1	1	1	1	1	2	2	NO	N.A.	N.A.	N.A.	YES	4	12	N.A.	YES	9	20	N.A.	YES
	RN-A014	Alice Maffi	2017-02-23	2017-03-06	13:17:00	13:26:00	Rimini	San Clemente		A	1959-07-10	57	F	YES	2	N.A.	0	1	1	1	1	2	1	0	0	0	0	N.A.	0	2	1	2	1	2	2	1	YES	3	17.5	N.A.	NO	N.A.	N.A.	N.A.	YES	10	25	N.A.	YES
56	PR-B080	Karabas Goice Hazal	2015-07-16	2015-07-16	15:53:00	16:04:00	Parma	Collecchio		B	1967-09-18	47	F	YES	3	N.A.	1	0	N.A.	2	0	1	0	0	0	0	0	N.A.	0	1	0	1	0	1	2	1	NO	N.A.	N.A.	N.A.	NO	N.A.	N.A.	N.A.	NO	N.A.	N.A.	N.A.	YES
	CE-C084	Alice Maffi	2017-04-13	2017-04-13	13:15:00	13:26:00	Cesena	Cesena		C	1971-05-14	45	M	YES	3	N.A.	2	1	1	1	0	2	0	0	0	0	1	"cimici"	0	0	1	2	1	2	2	2	NO	N.A.	N.A.	N.A.	NO	N.A.	N.A.	N.A.	YES	1	4	N.A.	NO
35	RA-B028	Carmela Matrangolo	2015-06-23	2015-06-23	15:57:00	16:06:00	Ravenna	Cervia		B	1973-11-30	41	M	YES	3	N.A.	2	1	2	4	0	2	0	0	0	0	0	N.A.	0	1	1	1	1	1	1	0	YES	2	10	0	NO	N.A.	N.A.	N.A.	YES	4	10	0	NO
42	RE-C480	Karabas Goice Hazal	2015-06-29	2015-06-29	13:10:00	13:16:00	Reggio Emilia	Reggio nell'Emilia		C	1986-07-22	28	M	YES	3	N.A.	1	0	N.A.	2	0	2	2	1	0	0	1	"ragni"	1	0	0	2	1	2	0	1	NO	N.A.	N.A.	N.A.	YES	7.5	40	1	YES	11	40	1	YES
CE	CE-C060	Alice Maffi (Hazal)	2017-01-19	2017-01-25	11:08:00	11:17:00	Cesena	Cesena		C	1968-12-30	48	M	N.A.	1	N.A.		1	1	3	0	3	0	0	1	0	1	"cavallette";"bisce"	N.A.	1		1	1	1	1	1	NO	N.A.	N.A.	N.A.	YES	1	5	1	YES	2.5	12.5	1	NO
	FO-C333	Roberta Colonna	2017-03-22	2017-03-22	16:00:00	16:20:00	Forlì	Forlì		C	08/02/1958	59	M	YES	2	N.A.	2	0	N.A.	3	0	1	1	0	0	0	0	N.A.	0	0	1	0	1	0	0	1	YES	2	10	0	NO	N.A.	N.A.	N.A.	NO	N.A.	N.A.	N.A.	NO
43	RE-C482	Karabas Goice Hazal	2015-06-29	2015-06-29	16:17:00	16:31:00	Reggio Emilia	Reggio nell'Emilia		C	1946-06-26	69	M	YES	4	"villetta schiera"	0	1	2	4	0	2	0	0	0	0	0	N.A.	0	2	0	1	0	2	1	0	NO	N.A.	N.A.	N.A.	NO	N.A.	N.A.	N.A.	YES	5.5	N.A.	1	NO
	RE-C641	Sara Venturini	2017-05-09	2017-05-09	15:30:00	15:42:00	Reggio Emilia	Reggio nell'Emilia		C	1952-10-12	64	M	YES	2	N.A.		1	2	3	0	2	1	0	1	0	1	"ragni"	0	2	0	1	0	1	1	0	NO	N.A.	N.A.	N.A.	NO	N.A.	N.A.	N.A.	NO	N.A.	N.A.	N.A.	NO
6	CE-C053	Matteo Zanotti	2015-06-11	2015-06-11	13:11:00	13:23:00	Cesena	Cesena		C	1941-10-31	73	M	YES	1	N.A.	0	1	0	3	0	2	1	0	0	0	0	N.A.	0	1	0	2	1	1	0	1	YES			1	NO	N.A.	N.A.	N.A.	NO	N.A.	N.A.	N.A.	YES
	BO-B179	Silvia Di Cesare	2017-04-28	2017-04-30	11:53:00	12:02:00	Bologna	Valsamoggia		B	1992-08-23	24	F	YES	4	"casa indipendente di campagna"		1	2	3	0	3	2	0	0	0	1	"cimici"	0	1	1	1	0	1	1	1	NO	N.A.	N.A.	N.A.	NO	N.A.	N.A.	N.A.	YES	5.5	20	0	NO
16	RE-B223	Karabas Goice Hazal	2015-06-15	2015-06-15	19:08:00	19:18:00	Reggio Emilia	Guastalla		B	1966-03-09	49	F	YES	2	N.A.	3	1	0	3	0	1	2	1	0	0	1	"cimici"	0	2	1	2	1	1	1	1	YES	5.5		0	YES	5.5	35	0	NO	N.A.	N.A.	N.A.	YES
	BO-C314	Silvia Di Cesare	2017-03-06	2017-03-06	10:12:00	10:22:00	Bologna	Bologna		C	1947-10-09	69	F	YES	3	N.A.	4	1	0	2	0	3	0	0	0	0	0	N.A.	0	1	0	1	0	1	0	1	NO	N.A.	N.A.	N.A.	NO	N.A.	N.A.	N.A.	NO	N.A.	N.A.	N.A.	NO
	RE-B275	Silvia Di Cesare	2017-05-04	2017-05-04	15:10:00	15:22:00	Reggio Emilia	Guastalla		B	1962-07-19	54	F	YES	3	N.A.	2	0	N.A.	4	0	1	0	0	0	0	1	"scarafaggi"	1	0	1	0	1	0	2	1	NO	N.A.	N.A.	N.A.	NO	N.A.	N.A.	N.A.	NO	N.A.	N.A.	N.A.	YES
32	RN-C089	Pierpaolo Fantini	2015-06-22	2015-06-22	10:15:00	10:23:00	Rimini	Rimini		C	1958-02-17	57	M	NO	2	N.A.	0	1	2	2	0	2	0	0	0	0	0	N.A.	0	1	0	2	0	2	1	1	YES	4.5	15	1	YES	20	21	1	YES	10	20	1	YES
	PR-B101	Luciano Donati	2017-02-27	2017-02-27	18:30:00	18:40:00	Parma	Medesano		B	1971-01-13	46	F	YES	2	N.A.	2	1	2	3	1	1	2	1	0	0	1	"tafani"	0	0	1	2	1	2	2	1	NO	N.A.	N.A.	N.A.	NO	N.A.	N.A.	N.A.	YES	9	80	N.A.	YES
	RE-C562	Sara Venturini	2017-05-09	2017-05-09	16:10:00	16:20:00	Reggio Emilia	Reggio nell'Emilia		C	1962-04-18	55	M	YES	1	N.A.		1	0	3	0	1	1	0	1	0	1	"cimici"	0	2	1	2	1	2	2	1	NO	N.A.	N.A.	N.A.	YES	5.5	20	0	NO	N.A.	N.A.	N.A.	YES
	RA-C136	Silvia Di Cesare	2017-02-22	2017-03-29	18:00:00	18:09:00	Ravenna	Ravenna		C	1980-12-02	36	F	YES	4	"casa indipendente"	1	1	1	4	1	2	0	0	0	0	0	N.A.	0	1	1	2	0	2	2	2	YES	1	4.5	0	NO	N.A.	N.A.	N.A.	YES	3.5	11	0	NO
	RE-B241	Alice Maffi	2017-01-26	2017-02-01	13:19:00	13:26:00	Reggio Emilia	Correggio		B	1976-06-21	40	F	YES	3	N.A.	2	1	2	4	1	2	0	0	0	0	1	"cimici"	0	2	1	2	1	2	1	1	NO	N.A.	N.A.	N.A.	NO	N.A.	N.A.	N.A.	NO	N.A.	N.A.	N.A.	YES
1	CE-A001	Eleonora Pascucci	2015-06-10	2015-06-11	18:23:00	18:36:00	Cesena	Longiano		A	1983-04-21	32	F	YES	4	Apartment above a warehouse	2	1	2	3	1	3	1	1	0	0	0	N.A.	0	1	1	1	1	1	1	2	YES	3	10	1	NO	N.A.	N.A.	N.A.	YES	10	12.5	0	YES
14	IM-B012	Karabas Goice Hazal	2015-06-15	2015-06-15	11:47:00	11:58:00	Imola	Castel San Pietro Terme		B	1972-04-22	43	M	YES	3	N.A.	1	1	0	1	0	1	0	0	0	0	0	N.A.	0	0	1	2	1	1	2	0	NO	N.A.	N.A.	N.A.	NO	N.A.	N.A.	N.A.	NO	N.A.	N.A.	N.A.	YES
	IM-B020	Silvia Di Cesare	2017-02-23	2017-02-23	09:16:00	09:26:00	Imola	Medicina		B	1957-02-03	60	M	YES	2	N.A.	0	1	0	2	0	2	1	0	0	0	1	"formiche volanti"	1	2	1	2	1	2	2	1	YES	2	11	0	YES	6	22.5	N.A.	YES	10	40	1	NO
	RE-B296	Silvia Di Cesare	2017-05-08	2017-05-08	14:36:00	14:45:00	Reggio Emilia	Castellarano		B	1967-12-22	49	F	YES	4	"casa indipendente"		1	0	5	0	2	0	0	0	0	1	"cimici"	0	2	1	2	0	2	2	2	NO	N.A.	N.A.	N.A.	YES	2	N.A.	0	YES	5.5	20	0	YES
8	BO-A001	Marco Carrieri	2015-06-12	2015-06-12	19:52:00	20:08:00	Bologna	Malalbergo		A	1951-08-01	63	M	YES	3	N.A.	1	1	0	2	0	1	1	0	0	0	0	N.A.	0	1	1	2	0	2	0	1	YES	4.5		0	NO	N.A.	N.A.	N.A.	YES	1		0	YES
	RN-C144	Alice Maffi	2017-04-20	2017-04-20	12:00:00	12:10:00	Rimini	Rimini		C	1965-10-05	51	M	N.A.	3	N.A.	6	1	0	3	0	2	1	0	2	1	1	"blatte"	1	2	1	2	1	2	1	1	YES	1	6.5	N.A.	NO	N.A.	N.A.	N.A.	YES	5	30	N.A.	YES
3	CE-B022	Carmela Matrangolo	2015-06-10	2015-06-10	19:30:00	19:35:00	Cesena	Cesenatico		B	1977-01-13	38	M	YES	2	N.A.	0	1	2	3	0	3	0	0	1	0	0	N.A.	0	2	0	1	0	1	0	0	YES	1	3.5	0	YES	1	3.5	0	YES	1	35	0	NO
4	CE-C050	Matteo Zanotti	2015-06-10	2015-06-10	11:10:00	11:20:00	Cesena	Cesena		C	1981-04-19	34	M	YES	2	N.A.	1	1	2	5	1	3	1	0	0	0	0	N.A.	0	0	1	2	1	1	1	0	YES			0	YES			0	YES			1	NO
av	FO-C312	Roberta Colonna	2017-01-27	2017-02-20	15:30:00	15:50:00	Forlì	Forlì		C	1979-07-25	37	F	YES	2	N.A.	0	1	0	4	1	2	0	0	1	0	1	"api"	0	0	0	2	1	2	2	2	NO	N.A.	N.A.	N.A.	NO	N.A.	N.A.	N.A.	NO	N.A.	N.A.	N.A.	NO
	PR-A044	Luciano Donati	2017-03-10	2017-03-10	18:35:00	18:50:00	Parma	Sissa Trecasali		A	1945-09-28	71	M	YES	1	N.A.		1	0	3	0	1	0	0	0	0	1	"cimici"	0	0	0	2	1	2	2	1	YES	3	13	N.A.	NO	N.A.	N.A.	N.A.	YES	2	5	N.A.	YES
	CE-C064	Alice Maffi (Hazal)	2017-01-19	2017-01-25	10:35:00	10:45:00	Cesena	Cesena		C	1955-07-18	61	M	N.A.	1	N.A.		1	2	3	0	2	0	1	1	1	1	"cimici"	1	0	0	2	1	2	2	2	YES	6.5	150	1	YES	4.5	10	0	YES	5	20	1	NO
	FO-C327	Roberta Colonna	2017-03-21	2017-03-21	16:55:00	17:20:00	Forlì	Forlì		C	18/05/1940	76	F	YES	1	N.A.		1	2	1	0	1	1	0	1	1	0	N.A.	0	1	1	2	1	2	2	2	YES	2.5	10	0	NO	N.A.	N.A.	N.A.	YES	2.5	N.A.	1	YES
	BO-B150	Silvia Di Cesare	2017-03-01	2017-03-16	15:38:00	15:47:00	Bologna	San Giovanni Persiceto		B	1968-07-21	48	M	NO	3	N.A.	1	1	1	2	0	2	0	0	0	0	1	"scarafaggi"	1	1	1	1	0	1	2	1	NO	N.A.	N.A.	N.A.	YES	5.5	20	0	NO	N.A.	N.A.	N.A.	NO
	RE-C521	Alice Maffi	2017-03-23	2017-03-24	15:19:00	15:29:00	Reggio Emilia	Reggio nell'Emilia		C	1960-11-09	56	M	YES	2	N.A.	1	1	0	3	0	2	0	0	1	1	0	N.A.	0	1	1	2	1	2	2	0	NO	N.A.	N.A.	N.A.	YES	5	27.5	N.A.	YES	1	3.5	N.A.	YES
	RN-C141	Sara Venturini	2017-04-20	2017-05-26	11:05:00	11:25:00	Rimini	Rimini		C	1952-07-13	64	M	YES	2	N.A.		1	2	5	0	3	1	0	0	0	0	N.A.	0	1	1	1	1	1	1	1	NO	N.A.	N.A.	N.A.	YES	2.5	10	0	NO	N.A.	N.A.	N.A.	YES
	PR-B108	Luciano Donati	2017-04-26	2017-04-26	18:55:00	19:05:00	Parma	Collecchio		B	1970-05-17	46	F	YES	2	N.A.	0	1	1	4	0	3	2	0	0	0	1	"cimici marroni"	0	0	1	1	0	1	1	2	YES	10	80	N.A.	NO	N.A.	N.A.	N.A.	NO	N.A.	N.A.	N.A.	YES
	RE-A140	Sara Venturini	2017-05-18	2017-05-18	12:23:00	12:38:00	Reggio Emilia	Gattatico		A	1950-10-01	66	M	YES	2	N.A.		1	2	6	1	1	0	0	0	0	0	N.A.	0	1	1	2	1	2	2	1	NO	N.A.	N.A.	N.A.	YES	10	30	0	NO	N.A.	N.A.	N.A.	YES
	PR-C183	Roberta Colonna	2017-04-28	2017-05-16	11:50:00	12:00:00	Parma	Parma		C	1974-06-28	42	M	YES	1		0	1	2	3	1	3	1	0	0	1	0	N.A.	0	1	1	2	1	2	2	0	NO	N.A.	N.A.	N.A.	NO	N.A.	N.A.	N.A.	YES	5	27.5	1	YES
	FO-C346	Roberta Colonna	2017-03-28	2017-03-28	18:10:00	18:25:00	Forlì	Forlì		C	17/05/1965	51	F	YES	1	N.A.	0	1	2	3	0	3	1	0	0	0	1	"pappataci"	1	0	0	0	1	0	0	1	NO	N.A.	N.A.	N.A.	NO	N.A.	N.A.	N.A.	YES	1	2.5	0	YES
	PR-C192	Roberta Colonna	2017-05-11	2017-05-11	17:25:00	17:40:00	Parma	Parma		C	1960-02-08	57	F	YES	3	N.A.	3	1	0	2	0	2	0	0	1	0	1	"cimici"	0	1	0	1	0	1	2	1	NO	N.A.	N.A.	N.A.	NO	N.A.	N.A.	N.A.	NO	N.A.	N.A.	N.A.	YES
58	CE-A005	Carmela Matrangolo	2017-01-09	2017-01-09	16:15:00	16:23:00	Cesena	Bagno di Romagna		A	1979-08-20	37	M	NO	2	N.A.	1	1	1	5	1	2	1	1	0	0	0	N.A.	0	1	1	1	1	1	0	1	NO	N.A.	N.A.	N.A.	NO	N.A.	N.A.	N.A.	NO	N.A.	N.A.	N.A.	YES
	RE-A078	Alice Maffi	2017-05-03	2017-05-03	12:35:00	12:45:00	Reggio Emilia	Castelnovo di Sotto		A	1973-10-16	43	M	YES	1	N.A.		1	2	6	1	1	1	1	1	1	0	N.A.	0	0	1	1	1	1	1	1	YES	2	10	N.A.	YES	N.A.	45	N.A.	YES	7.5	11	N.A.	YES
27	RN-A003	Eleonora Pascucci	2015-06-18	2015-06-18	10:55:00	11:00:00	Rimini	pennabilli		A	1979-07-04	35	F	NO	1	N.A.	0	1	2	3	1	1	0	0	0	0	0	N.A.	0	0	0	0	0	0	0	0	NO	N.A.	N.A.	N.A.	NO	N.A.	N.A.	N.A.	NO	N.A.	N.A.	N.A.	NO
13	BO-B073	Marco Carrieri	2015-06-12	2015-06-12		16:04:00	Bologna	San Giovanni Persiceto		B	1967-07-25	47	M		2	N.A.	0	1	2	4	1	2	0	0	2	0	0	N.A.	0	0	0	2	1	2	2	1	NO	N.A.	N.A.	N.A.	NO	N.A.	N.A.	N.A.	YES			1	YES
	RN-C115	Alice Maffi	2017-02-20	2017-02-20	14:42:00		Rimini	Rimini		C	1971-08-14	45	M	YES	1	N.A.		1	1	2	1	1	1	1	1	1	1	"cavallette"	0	1	1	2	1	2	1	1	NO	N.A.	N.A.	N.A.	YES	10	20	N.A.	YES	10	20	N.A.	YES
	RN-B069	Alice Maffi	2017-02-17	2017-02-17	13:01:00	13:11:00	Rimini	Riccione		B	1968-12-14	48	M	NO	2	N.A.		1	2	2	0	1	1	1	0	0	0	N.A.	0	1	1	2	1	2	2	1	YES	10	25	N.A.	YES	4	15	N.A.	YES	10	22.5	N.A.	YES
	IM-A008	Silvia Di Cesare	2017-02-23	2017-02-23	15:53:00	16:03:00	Imola	Casalfiumanese		A	1971-08-20	45	M	NO	1	N.A.		1	2	3	1	3	0	0	0	0	0	N.A.	0	1	0	1	0	0	0	0	NO	N.A.	N.A.	N.A.	NO	N.A.	N.A.	N.A.	NO	N.A.	N.A.	N.A.	NO
	RE-B398	Silvia Di Cesare	2017-05-11	2017-05-11	10:00:00	10:12:00	Reggio Emilia	Cadelbosco di Sopra		B	1963-11-07	53	M	NO	2	N.A.		1	2	4	0	2	0	0	0	0	0	N.A.	0	0	1	0	0	0	0	0	NO	N.A.	N.A.	N.A.	NO	N.A.	N.A.	N.A.	NO	N.A.	N.A.	N.A.	NO
	PR-A042	Luciano Donati	2017-02-22	2017-02-25	10:30:00	10:45:00	Parma	Torrile		A	1966-11-28	50	F	YES	3	N.A.	1	1	1	2	0	3	2	0	0	0	1	"cimici";"moscerini"	0	1	1	2	1	2	2	0	NO	N.A.	N.A.	N.A.	YES	1	5	N.A.	NO	N.A.	N.A.	N.A.	YES
20	RN-C086	Matteo Zanotti	2015-06-17	2015-06-17	13:54:00	14:02:00	Rimini	Rimini		C	1951-04-01	64	M	NO	3	N.A.	1	0	N.A.	2	0	1	0	0	2	1	1	"calabroni"; "api"	1	0	0	0	0	0	1	0	NO	N.A.	N.A.	N.A.	NO	N.A.	N.A.	N.A.	NO	N.A.	N.A.	N.A.	NO
	RE-A142	Sara Venturini	2017-05-18	2017-05-18	13:32:00	13:43:00	Reggio Emilia	Carpineti		A	1947-03-29	70	M	YES	2	N.A.		1	1	2	0	2	1	1	0	0	1	"formiche"	1	2	0	2	0	0	1	0	NO	N.A.	N.A.	N.A.	NO	N.A.	N.A.	N.A.	NO	N.A.	N.A.	N.A.	NO
	BO-A065	Silvia Di Cesare	2017-04-20	2017-04-20	10:34:00	10:42:00	Bologna	Malalbergo		A	1945-07-14	71	M	YES	1	N.A.		1	2	2	0	1	0	0	0	0	0	N.A.	0	0	0	0	0	0	0	0	NO	N.A.	N.A.	N.A.	NO	N.A.	N.A.	N.A.	NO	N.A.	N.A.	N.A.	NO
	CE-C091	Alice Maffi	2017-04-13	2017-04-13	13:00:00	13:13:00	Cesena	Cesena		C	1956-02-08	61	M	YES	2	N.A.		1	1	2	0	3	0	0	0	0	0	N.A.	0	1	1	1	1	1	1	1	NO	N.A.	N.A.	N.A.	NO	N.A.	N.A.	N.A.	YES	2.5	10	N.A.	NO
	RE-A200	Sara Venturini	2017-05-19	2017-05-19	14:38:00	14:55:00	Reggio Emilia	Bagnolo in piano		A	1953-07-24	63	F	YES	4	"casa indipendente"		1	1	2	0	3	0	0	0	0	0	N.A.	0	0	0	0	0	0	0	0	NO	N.A.	N.A.	N.A.	YES	10	10	0	NO	N.A.	N.A.	N.A.	NO
34	RA-A004	Pierpaolo Fantini	2015-06-23	2015-06-23	12:34:00	12:42:00	Ravenna	Cotignola		A	1941-02-08	74	F	NO	1	N.A.	0	1	2	2	0	1	1	1	0	0	0	N.A.	0	1	1	1	0	1	1	0	YES		10	0	NO	N.A.	N.A.	N.A.	NO	N.A.	N.A.	N.A.	NO
	RE-B257	Alice Maffi	2017-03-03	2017-05-06	11:16:00	11:28:00	Reggio Emilia	Guastalla		B	1940-09-17	76	F	N.A.	1	N.A.		1	1	2	0	2	1	1	1	1	1	"cimici";"bruchi dei tetti"	0	2	1	2	1	2	2	1	YES	2.5	20	N.A.	YES	10	30	N.A.	YES	2.5	7	N.A.	YES
49	FO-C305	Karabas Goice Hazal	2015-07-08	2015-07-08	13:00:00	13:13:00	Forlì	Forlì		C	1937-11-06	77	M	YES	1	N.A.	0	1	2	4	0	2	0		2	0	1	"formiche"	1	2	1	2	1	2	2	1	YES	3.5	22.75	1	YES	12.5	37.5	1	YES	10	20	1	YES
ce	CE-B029	Alice Maffi	2017-01-18	2017-01-18	12:31:00	N.A.	Cesena	Cesenatico		B	1951-04-28	65	M	YES	2	N.A.	0	1	2	4	1	2	0	0	0	0	0	N.A.	0	2	1	2	1	2	2	1	NO	N.A.	N.A.	N.A.	YES	6	24	0	YES	9	20	0	NO
	RA-C107	Silvia Di Cesare	2017-04-14	2017-04-14	11:00:00	11:14:00	Ravenna	Ravenna		C	1954-08-09	62	M	NO	4	"casa indipendente"		1	1	2	0	3	0	0	0	0	0	N.A.	0	1	1	1	0	1	1	2	YES	1	10	0	YES	4	15	0	NO	N.A.	N.A.	N.A.	NO
	RA-A025	Silvia Di Cesare	2017-04-12	2017-04-12	10:41:00	10:50:00	Ravenna	Fusignano		A	1934-12-19	82	F	YES	4	"casa di campagna"		1	2	1	0	3	0	0	0	0	0	N.A.	0	0	0	0	0	0	1	0	NO	N.A.	N.A.	N.A.	NO	N.A.	N.A.	N.A.	NO	N.A.	N.A.	N.A.	NO
	RA-B072	Silvia Di Cesare	2017-04-13	2017-04-13	14:42:00	14:52:00	Ravenna	Faenza		B	1936-07-10	80	M	YES	4	"casa indipendente"	0	1	2	2	0	3	0	0	0	0	0	N.A.	0	1	0	1	0	1	0	2	NO	N.A.	N.A.	N.A.	NO	N.A.	N.A.	N.A.	NO	N.A.	N.A.	N.A.	NO
	RE-C495	Alice Maffi	2017-01-31	2017-01-31	14:53:00	15:02:00	Reggio Emilia	Reggio nell'Emilia		C	1948-03-27	68	F	YES	2	N.A.	1	1	2	1	0	2	0	0	0	0	0	N.A.	0	0	0	2	1	2	2	0	NO	N.A.	N.A.	N.A.	NO	N.A.	N.A.	N.A.	NO	N.A.	N.A.	N.A.	YES
	RE-A026	Carmela Matrangolo	2017-02-01	2017-02-01	18:45:00	18:58:00	Reggio Emilia	Bagnolo in piano		A	1991-11-05	25	M	YES	1	N.A.		1	2	2	0	3	1	0	1	1	0	N.A.	0	2	1	2	1	2	2	0	NO	N.A.	N.A.	N.A.	YES	40	16	0	YES	10	27.5	1	NO
	RE-A066	Alice Maffi	2017-05-03	2017-05-03	11:49:00	12:10:00	Reggio Emilia	Rio Saliceto		A	1951-10-23	65	M	YES	1	N.A.		1	0	4	0	1	0	0	0	0	1	"blatte"	1	2	1	2	1	2	2	1	NO	N.A.	N.A.	N.A.	YES	1.5	5.5	N.A.	YES	2	6	N.A.	NO
IM-A005	IM-A005	Silvia Di Cesare	2017-01-17	2017-01-17	11:28:00	11:41:00	Imola	Castel Guelfo di Bologna		A	1950-04-30	66	F	YES	2	N.A.	1	1	2	2	0	1	0	1	0	0	0	N.A.	0	1	1	1	1	1	1	1	NO	N.A.	N.A.	N.A.	YES	3.5	10	0	NO	N.A.	N.A.	N.A.	NO
	RN-C149	Alice Maffi	2017-04-21	2017-04-21	15:03:00	15:11:00	Rimini	Rimini		C	1968-05-06	48	M	YES	2	N.A.	0	1	2	4	0	2	0	0	0	0	0	N.A.	0	1	1	2	1	2	0	0	NO	N.A.	N.A.	N.A.	NO	N.A.	N.A.	N.A.	YES	10	50	N.A.	NO
	RE-B237	Alice Maffi	2017-01-26	2017-01-26	13:27:00	13:36:00	Reggio Emilia	Montecchio emilia		B	1964-06-01	52	F	YES	1	N.A.	1	1	2	3	1	2	1	0	1	0	0	N.A.	0	0	0	2	0	2	1	0	NO	N.A.	N.A.	N.A.	NO	N.A.	N.A.	N.A.	NO	N.A.	N.A.	N.A.	NO
	RE-A175	Sara Venturini	2017-05-19	2017-05-19	14:21:00	14:34:00	Reggio Emilia	Casina		A	1944-09-19	72	F	NO	3	N.A.	1	1	2	4	0	2	0	0	0	0	0	N.A.	0	1	0	0	0	0	0	0	NO	N.A.	N.A.	N.A.	NO	N.A.	N.A.	N.A.	NO	N.A.	N.A.	N.A.	NO
	RA-C110	Silvia Di Cesare	2017-01-11	2017-01-13	10:16:00	10:28:00	Ravenna	Ravenna		C	1952-06-23	64	F	YES	4	"casa indipendente"	0	1	0	3	0	2	1	0	0	0	0	N.A.	0	1	1	2	1	2	2	1	NO	N.A.	N.A.	N.A.	YES	1	4	N.A.	NO	N.A.	N.A.	N.A.	NO
	BO-A043	Silvia Di Cesare	2017-03-08	2017-03-27	10:36:00	10:45:00	Bologna	Minerbio		A	1968-10-27	48	F	YES	2	N.A.		1	2	4	0	1	0	0	0	0	0	N.A.	0	1	1	1	0	1	1	0	YES	1	10	0	NO	N.A.	N.A.	N.A.	YES	1	3	0	NO
	RN-C131	Alice Maffi	2017-02-20	2017-02-20	13:25:00	13:37:00	Rimini	Rimini		C	1928-10-24	88	F		2	N.A.		1	1	2	0	3	0	0	0	0	0	N.A.	0	2	1	2	1	2	2	1	NO	N.A.	N.A.	N.A.	YES	1	9	N.A.	NO	N.A.	N.A.	N.A.	NO
	IM-A006	Silvia Di Cesare	2017-01-17	2017-01-17	11:44:00	11:56:00	Imola	Casalfiumanese		A	1960-11-11	56	F	YES	2	N.A.	1	1	2	4	0	3	0	0	0	0	0	N.A.	0	1	0	1	0	1	1	1	NO	N.A.	N.A.	N.A.	NO	N.A.	N.A.	N.A.	NO	N.A.	N.A.	N.A.	NO
	PR-C156	Luciano Donati	2017-03-07	2017-03-22	14:30:00	14:40:00	Parma	Parma		C	1945-07-11	71	M	NO	3	N.A.	3	1	0	3	0	2	0	0	0	0	1	"cimici"	0	0	1	0	1	0	0	0	NO	N.A.	N.A.	N.A.	NO	N.A.	N.A.	N.A.	NO	N.A.	N.A.	N.A.	NO
	PR-C188	Roberta Colonna	2017-05-02	2017-05-02	18:00:00	18:15:00	Parma	Parma		C	1989-11-05	27	F	YES	2	N.A.	1	1	2	3	0	2	0	0	0	0	1	"scarafaggi"	1	0	0	2	1	2	1	0	NO	N.A.	N.A.	N.A.	YES	N.A.	N.A.	1	NO	N.A.	N.A.	N.A.	NO
	RE-B402	Silvia Di Cesare	2017-05-11	2017-05-11	10:22:00	10:32:00	Reggio Emilia	Guastalla		B	1956-09-17	60	M	YES	4	"casa indipendente"		1	2	2	0	2	0	0	0	0	0	N.A.	0	1	1	1	0	1	1	1	NO	N.A.	N.A.	N.A.	YES	4	17.5	0	YES	1	N.A.	0	NO
	RE-A033	Carmela Matrangolo	2017-02-22	2017-02-22	17:14:00	17:22:00	Reggio Emilia	Canossa		A	1961-12-20	55	F	YES	2	N.A.		1	2	2	1	3	1	1	2	1	0	N.A.	0	1	1	2	1	2	1	1	YES	1	5	0	YES	1	4	0	YES	1	2	0	NO
	RE-A044	Alice Maffi	2017-03-17	2017-05-06	10:10:00		Reggio Emilia	Toano		A	1960-03-18	57	F	N.A.	1	N.A.		1	2	5	0	4	2	1	0	0	1	"zecche"	1	0	1	0	1	0	0	1	NO	N.A.	N.A.	N.A.	NO	N.A.	N.A.	N.A.	YES	20	15	0	YES
	BO-B113	Silvia Di Cesare	2017-02-28	2017-02-28	09:45:00	09:55:00	Bologna	Molinella		B	1979-09-12	37	F	YES	1	N.A.	1	1	0	2	0	1	1	0	0	0	0	N.A.	0	2	1	2	0	2	2	1	NO	N.A.	N.A.	N.A.	YES	1	4	0	NO	N.A.	N.A.	N.A.	NO
	PR-C150	Luciano Donati	2017-02-28	2017-03-14	18:30:00	18:45:00	Parma	Parma		C	1961-02-20	56	F	YES	3	N.A.	3	1	0	3	0	2	0	0	0	0	1	"cimici"	0	0	1	0	1	0	1	1	NO	N.A.	N.A.	N.A.	NO	N.A.	N.A.	N.A.	NO	N.A.	N.A.	N.A.	YES
	RE-C561	Sara Venturini	2017-05-10	2017-05-10	14:30:00	14:43:00	Reggio Emilia	Reggio nell'Emilia		C	1958-05-16	58	M	YES	3	N.A.	2	1	0	3	0	2	0	0	0	0	1	"cimici"	0	2	1	2	1	2	1	0	YES	1	5	0	YES	1	10	0	NO	N.A.	N.A.	N.A.	NO
	RA-C106	Silvia Di Cesare	2017-04-14	2017-04-14	10:45:00	10:53:00	Ravenna	Ravenna		C	1936-02-02	81	F	NO	4	"casa indipendente"		1	1	3	0	2	0	0	0	0	0	N.A.	0	1	0	1	0	1	0	0	NO	N.A.	N.A.	N.A.	NO	N.A.	N.A.	N.A.	NO	N.A.	N.A.	N.A.	NO
	FO-B164	Roberta Colonna	2017-03-21	2017-03-28	18:50:00	19:00:00	Forlì	Bertinoro		B	1958-06-24	58	F	N.A.	2	N.A.	2	1	2	2	1	1	0	1	1	1	0	N.A.	0	0	1	2	1	2	2	1	YES	3.5	22.5	1	NO	N.A.	N.A.	N.A.	NO	N.A.	N.A.	N.A.	YES
	RE-B364	Silvia Di Cesare	2017-05-11	2017-05-11	09:57:00	10:06:00	Reggio Emilia	Scandiano		B	1957-06-17	59	F	YES	4	"casa indipendente"		1	2	3	0	3	0	0	0	0	1	"scarafaggi"	1	1	1	1	0	1	1	1	NO	N.A.	N.A.	N.A.	NO	N.A.	N.A.	N.A.	NO	N.A.	N.A.	N.A.	NO
	RA-B065	Silvia Di Cesare	2017-04-12	2017-04-12	11:15:00	11:28:00	Ravenna	Cervia		B	1964-05-31	52	F	NO	1	N.A.		1	2	4	0	2	0	0	0	0	0	N.A.	0	1	1	1	0	1	0	0	NO	N.A.	N.A.	N.A.	NO	N.A.	N.A.	N.A.	NO	N.A.	N.A.	N.A.	YES
	FO-C339	Roberta Colonna	2017-03-28	2017-03-28	16:35:00	16:45:00	Forlì	Forlì		C	30/10/1960	56	M	YES	2	N.A.	2	1	0	2	0	2	0	0	1	1	0	N.A.	0	0	0	2	1	2	2	0	NO	N.A.	N.A.	N.A.	NO	N.A.	N.A.	N.A.	NO	N.A.	N.A.	N.A.	YES
	RE-A016	Monica Soracase	2017-01-16	2017-01-16	13:15:00	13:23:00	Reggio Emilia	Luzzara	35026	A	1961-08-19	55	F	YES	2	N.A.	0	1	2	4	1	3	2	1	1	1	1	"cimici";"rughe";"coccinelle"	1	2	1	2	1	2	1	1	YES	5.5	N.A.	0	YES	4	20	0	YES	N.A.	25	0	YES
	RE-A116	Sara Venturini	2017-05-16	2017-05-19	08:42:00	08:49:00	Reggio Emilia	Gattatico		A	1949-04-30	68	F	YES	1	N.A.		0	N.A.	2	0	3	1	0	0	0	0	N.A.	0	1	1	1	0	1	1	0	NO	N.A.	N.A.	N.A.	NO	N.A.	N.A.	N.A.	NO	N.A.	N.A.	N.A.	NO
	PR-C125	Luciano Donati	2017-01-25	2017-01-25	18:50:00	19:00:00	Parma	Parma		C	1994-10-20	22	F	NO	3	N.A.	1	1	1	4	0	1	1	0	0	0	0	N.A.	0	0	1	2	1	2	2	0	NO	N.A.	N.A.	N.A.	YES	17.5	100	N.A.	YES	10	3	N.A.	NO
	RA-C111	Silvia Di Cesare	2017-01-11	2017-01-16	11:08:00	11:20:00	Ravenna	Ravenna		C	1939-06-14	77	F	NO	3	N.A.	3	1	0	4	0	1	0	0	0	0	0	N.A.	0	0	0	0	0	0	0	2	NO	N.A.	N.A.	N.A.	NO	N.A.	N.A.	N.A.	NO	N.A.	N.A.	N.A.	NO
	BO-B153	Silvia Di Cesare	2017-04-20	2017-04-20	11:32:00	11:41:00	Bologna	Castel Maggiore		B	1973-04-02	44	F	NO	3	N.A.	2	1	0	3	0	1	0	0	0	0	0	N.A.	0	1	0	1	0	1	0	1	NO	N.A.	N.A.	N.A.	NO	N.A.	N.A.	N.A.	NO	N.A.	N.A.	N.A.	NO
	RE-A216	Sara Venturini	2017-05-19	2017-05-19	15:35:00	15:48:00	Reggio Emilia	Casina		A	1967-10-16	49	F	YES	1	N.A.		1	0	4	0	0	1	0	0	0	0	N.A.	0	0	0	0	0	0	0	0	NO	N.A.	N.A.	N.A.	NO	N.A.	N.A.	N.A.	NO	N.A.	N.A.	N.A.	NO
46	FO-B152	Karabas Goice Hazal	2015-07-06	2015-07-06	20:00:00	20:09:00	Forlì	Meldola		B	1953-10-03	61	F	YES	2	N.A.	0	1	2	6	1	1	0		0		1	"cimice verde"	1	0		2	1	2	1	1	NO	N.A.	N.A.	N.A.	YES	2.5	11	1	YES	2	15	1	YES
	BO-A024	Silvia Di Cesare	2017-02-27	2017-02-27	11:02:00	11:11:00	Bologna	Argelato		A	1984-10-01	32	M	NO	3	N.A.	1	1	1	2	0	2	0	0	0	0	0	N.A.	0	0	1	0	0	0	0	0	NO	N.A.	N.A.	N.A.	NO	N.A.	N.A.	N.A.	NO	N.A.	N.A.	N.A.	NO
59	BO-A009	Silvia Di Cesare	2017-01-24	2017-01-24	11:36:00	11:52:00	Bologna	Granaglione		A	1942-03-03	74	F	NO	2	N.A.		1	2	1	0	2	0	0	0	0	0	N.A.	0	0	0	0	0	0	0	0	YES	1	5	N.A.	NO	N.A.	N.A.	N.A.	NO	N.A.	N.A.	N.A.	NO
	BO-A035	Silvia Di Cesare	2017-02-27	2017-02-27	13:26:00	13:39:00	Bologna	Sala Bolognese		A	1969-06-05	47	F	NO	4	"casa indipendente"	1	1	2	6	0	3	1	0	1	0	1	"cimici"	0	1	1	1	0	1	2	2	NO	N.A.	N.A.	N.A.	NO	N.A.	N.A.	N.A.	YES	10	40	0	YES
55	IM-A004	Karabas Goice Hazal	2015-07-16	2015-07-16	14:50:00	14:57:00	Imola	Borgo Tossignano		A	1962-01-16	53	F	YES	2	N.A.	1	1	0	3	0	3	0	0	2	0	0	N.A.	0	2	0	0	1	2	1	1	YES	2	15	0	YES	1	4.5	0	NO	N.A.	N.A.	N.A.	NO
70	BO-B099	Silvia Di Cesare	2017-01-26	2017-01-26	17:20:00	17:33:00	Bologna	Castenaso		B	1958-10-10	58	F	YES	3	N.A.	2	1	0	3	0	3	0	0	0	0	1	"cimici"	0	1	1	1	1	1	0	0	NO	N.A.	N.A.	N.A.	NO	N.A.	N.A.	N.A.	NO	N.A.	N.A.	N.A.	NO
48	RE-B226	Karabas Goice Hazal	2015-07-06	2015-07-06	17:58:00	18:05:00	Reggio Emilia	Scandiano		B	1993-05-15	22	F	YES	1	N.A.	0	1	2	3	0	2	0	0	0	0	1	"Formiche"	1	1	1	1	1	0	1	0	YES			1	NO	N.A.	N.A.	N.A.	NO	N.A.	N.A.	N.A.	NO
65	BO-B087	Silvia Di Cesare	2017-02-01	2017-02-01	11:28:00	11:39:00	Bologna	Ozzano dell'Emilia		B	1977-04-11	39	M	YES	3	N.A.	0	1	0	3	0	1	0	0	0	0	0	N.A.	0	2	1	2	1	2	1	1	YES	2	12	0	NO	N.A.	N.A.	N.A.	NO	N.A.	N.A.	N.A.	NO
63	BO-B082	Silvia Di Cesare	2017-01-20	2017-01-20	11:00:00	11:12:00	Bologna	San Giovanni Persiceto		B	1948-04-16	68	M	YES	1	N.A.	1	1	0	4	0	2	0	0	0	0	0	N.A.	0	2	1	2	1	2	2	2	NO	N.A.	N.A.	N.A.	NO	N.A.	N.A.	N.A.	NO	N.A.	N.A.	N.A.	NO
	RA-A019	Silvia Di Cesare	2017-02-21	2017-02-21	14:52:00	14:59:00	Ravenna	Casola Valsenio		A	1957-02-02	60	F	NO	4	"casa indipendente"		1	2	3	0	3	1	0	1	0	0	N.A.	0	1	1	1	1	1	1	0	NO	N.A.	N.A.	N.A.	NO	N.A.	N.A.	N.A.	YES	2	10	0	NO
61	BO-A017	Silvia Di Cesare	2017-02-01	2017-02-01	11:00:00	11:10:00	Bologna	Sala Bolognese		A	1940-10-28	76	F	YES	2	N.A.	2	1	2	2	0	3	0	0	0	0	0	N.A.	0	2	1	2	1	2	2	2	YES	4	20	0	NO	N.A.	N.A.	N.A.	YES	3	10	0	YES
	BO-B203	Silvia Di Cesare	2017-05-02	2017-05-02	11:10:00	11:17:00	Bologna	Castel Maggiore		B	1990-03-02	27	M	YES	3	N.A.	3	1	1	5	0	3	0	0	0	0	0	N.A.	0	0	1	0	0	0	0	0	NO	N.A.	N.A.	N.A.	YES	3	15	0	NO	N.A.	N.A.	N.A.	NO
	RE-B351	Silvia Di Cesare	2017-05-09	2017-05-09	11:32:00	11:43:00	Reggio Emilia	Scandiano		B	1942-04-13	75	M	YES	2	N.A.	2	0	N.A.	2	0	2	0	0	0	0	0	N.A.	0	1	1	1	0	1	1	0	NO	N.A.	N.A.	N.A.	NO	N.A.	N.A.	N.A.	YES	2	N.A.	0	NO
	FO-C314	Roberta Colonna	2017-02-20	2017-03-06	17:20:00	17:35:00	Forlì	Forlì		C	1966-07-22	50	F	N.A.	1	N.A.		1	1	3	0	2	2	1	0	0	0	N.A.	0	1	1	2	1	2	2	2	YES	2	N.A.	0	YES	10	N.A.	0	YES	12.5	N.A.	0	NO
	FO-B154	Roberta Colonna	2017-01-18	2017-01-20	16:15:00	16:35:00	Forlì	Forlimpopoli		B	1977-06-08	39	F	YES	2	N.A.	0	1	2	4	1	2	0	0	2	0	0	N.A.	0	0	0	2	0	2	2	1	YES	2	10	1	NO	N.A.	N.A.	N.A.	NO	N.A.	N.A.	N.A.	YES
	BO-B205	Silvia Di Cesare	2017-05-02	2017-05-02	11:28:00	11:39:00	Bologna	Valsamoggia		B	1968-08-03	48	F	NO	4	"palazzina indipendente"	1	0	N.A.	3	0	2	0	0	0	0	0	N.A.	0	0	0	1	0	1	0	0	NO	N.A.	N.A.	N.A.	NO	N.A.	N.A.	N.A.	NO	N.A.	N.A.	N.A.	NO
	BO-B202	Silvia Di Cesare	2017-05-02	2017-05-02	10:54:00	11:03:00	Bologna	Casalecchio di Reno		B	1938-08-24	78	F	YES	4	"palazzina indipendente di 2 piani"	1	1	0	2	0	1	0	0	0	0	0	N.A.	0	1	1	0	0	0	1	1	NO	N.A.	N.A.	N.A.	YES	1	N.A.	0	NO	N.A.	N.A.	N.A.	NO
	RA-B071	Silvia Di Cesare	2017-04-13	2017-04-13	14:25:00	14:33:00	Ravenna	Cervia		B	1955-12-27	61	F	YES	4	"casa indipendente"		1	1	3	0	3	1	1	0	0	0	N.A.	0	2	1	2	0	2	2	1	YES	1	8	0	YES	3	10	0	NO	0	0	0	YES
	PR-C174	Luciano Donati	2017-05-22	2017-05-22	18:30:00	18:40:00	Parma	Parma		C	1971-09-20	45	F	YES	3	N.A.	2	1	0	3	0	2	0	0	0	0	1	"cimici"	0	0		2		2	1	0	YES	1	4	N.A.	YES	1	3	N.A.	NO	N.A.	N.A.	N.A.	YES
	RE-A021	Monica Soracase	2017-01-16	2017-01-16	14:55:00	15:06:00	Reggio Emilia	Rolo	35035	A	1965-09-23	51	M	YES	2	N.A.		1	2	3	0	3	2	1	0	0	1	"cimici cinesi";"cimici verdi"	0	0	0	2	1	2	2	0	NO	N.A.	N.A.	N.A.	YES	2.5	12.5	0	YES	10	15	0	NO
	IM-A011	Silvia Di Cesare	2017-02-22	2017-02-22	11:28:00	11:48:00	Imola	Borgo Tossignano		A	1957-04-04	59	F	NO	4	"casa indipendente"	2	1	2	5	0	2	0	0	0	0	0	N.A.	0	1	1	2	1	2	2	2	NO	N.A.	N.A.	N.A.	YES	3	12	1	NO	N.A.	N.A.	N.A.	NO
	RA-B068	Silvia Di Cesare	2017-04-13	2017-04-13	14:00:00	14:11:00	Ravenna	Cervia		B	1969-05-17	47	F	YES	2	N.A.		1	2	4	0	3	2	1	0	0	1	"cimci"	0	2	1	2	0	2	1	1	YES	1	10	0	YES	3.5	12	0	YES	4	15	0	NO
12	BO-B072	Marco Carrieri	2015-06-12	2015-06-12	15:38:00	15:46:00	Bologna	Castenaso		B	1956-07-08	58	M	YES	2	N.A.	0	1	2	3	0	3	0	0	2	0	1	"formiche"	1	2	1	2	1	2	2	0	YES		50	1	NO	N.A.	N.A.	N.A.	YES	6.5		0	YES
	RE-B280	Silvia Di Cesare	2017-05-04	2017-05-04	15:39:00	15:52:00	Reggio Emilia	Scandiano		B	1948-04-01	69	M	0	1	N.A.		1	0	6	0	3	0	0	0	0	1	"cimici"	0	2	1	2	0	2	2	1	NO	N.A.	N.A.	N.A.	NO	N.A.	N.A.	N.A.	YES	4.5	15	0	NO
	IM-C041	Silvia Di Cesare	2017-02-23	2017-02-23	14:45:00	14:55:00	Imola	Imola		C	1962-06-22	54	F	NO	4	"casa indipendente"	1	1	2	5	0	3	1	1	0	1	1	"cimici"	0	1	1	1	1	1	1	1	YES	1	N.A.	N.A.	NO	N.A.	N.A.	N.A.	NO	N.A.	N.A.	N.A.	YES
33	PR-B072	Pierpaolo Fantini	2015-06-23	2015-06-23	10:54:00	11:02:00	Parma	Noceto		B	1952-03-03	63	M	NO	2	N.A.	0	1	0	2	0	1	0	0	0	0	0	N.A.	0	2	0	2	0	2	2	0	NO	N.A.	N.A.	N.A.	NO	N.A.	N.A.	N.A.	NO	N.A.	N.A.	N.A.	NO
	FO-C311	Roberta Colonna	2017-01-27	2017-01-27	16:50:00	17:10:00	Forlì	Forlì		C	1939-11-05	77	M	YES	1	N.A.		1	2	2	0	2	0	0	0	0	0	N.A.	0	1	1	2	1	2	1	2	NO	N.A.	N.A.	N.A.	YES	2	N.A.	0	NO	N.A.	N.A.	N.A.	NO
	RA-C156	Silvia Di Cesare	2017-04-18	2017-04-18	10:54:00	11:05:00	Ravenna	Ravenna		C	1963-07-31	53	F	YES	4	"casa indipendente"	1	1	1	4	0	2	0	0	1	0	0	N.A.	0	2	1	2	1	2	2	1	NO	N.A.	N.A.	N.A.	NO	N.A.	N.A.	N.A.	YES	4.5	15	0	NO
	BO-B216	Silvia Di Cesare	2017-05-03	2017-05-03	10:32:00	10:40:00	Bologna	Monte San Pietro		B	1967-01-19	50	F	YES	2	N.A.		1	2	2	0	4	0	0	0	0	1	"calabroni";"cimici"	0	1	1	1	0	1	1	0	NO	N.A.	N.A.	N.A.	YES	4.5	22.5	0	YES	5	10	0	NO
	RE-C492	Alice Maffi	2017-01-31	2017-01-31	14:22:00	14:44:00	Reggio Emilia	Reggio nell'Emilia		C	1960-09-08	56	F	YES	2	N.A.		0	N.A.	2	0	3	0	0	0	0				1	1	1	1	1	1	1	YES	1	5.5	N.A.	NO	N.A.	N.A.	N.A.	YES	N.A.	15	N.A.	YES
17	RE-B225	Karabas Goice Hazal	2015-06-15	2015-06-15	17:20:00	17:31:00	Reggio Emilia	Correggio		B	1984-01-30	31	F	YES	2	N.A.	0	1	2	10	1	2	2	0	2	1	1	"Cimici; scarafaggi"	1	1	1	2	1	1	2	1	YES	1	6.5	0	YES	1	4	1	YES	4.5	20	1	YES
11	BO-B071	Marco Carrieri	2015-06-12	2015-06-12	15:21:00	15:31:00	Bologna	Ozzano dell'Emilia		B	1943-11-29	71	M	YES	3	N.A.	2	1	0		1	2	1	1	2	0	0	N.A.	0	2	0	2	0	2	0	2	YES			0	YES			0	NO	N.A.	N.A.	N.A.	NO
	RE-B309	Silvia Di Cesare	2017-05-08	2017-05-08	15:21:00	15:30:00	Reggio Emilia	Correggio		B	1953-11-22	63	M	YES	4	"casa indipendente di due piani"		1	1	3	0	2	0	0	0	0	0	N.A.	0	2	0	1	0	1	2	0	NO	N.A.	N.A.	N.A.	NO	N.A.	N.A.	N.A.	NO	N.A.	N.A.	N.A.	NO
	RE-B228	Alice Maffi	2017-01-26	2017-01-27	13:20:00	13:30:00	Reggio Emilia	Correggio		B	1967-08-10	49	F	YES	2	N.A.		1	1	2	0	3	1	0	1	1	1	"blatte"	1	2	1	2	1	2	1	1	NO	N.A.	N.A.	N.A.	NO	N.A.	N.A.	N.A.	NO	N.A.	N.A.	N.A.	NO
	BO-B176	Silvia Di Cesare	2017-04-28	2017-04-29	11:20:00	11:30:00	Bologna	Valsamoggia		B	1979-09-30	37	M	YES	4	"casa indipendente"		1	1	4	0	3	0	0	0	0	1	"cimici"	0	2	1	2	0	2	2	1	NO	N.A.	N.A.	N.A.	YES	5	25	0	NO	N.A.	N.A.	N.A.	NO
	BO-C318	Silvia Di Cesare	2017-03-06	2017-03-06	10:31:00	10:41:00	Bologna	Bologna		C	1976-12-06	40	F	NO	3	N.A.	1	1	0	3	0	2	0	0	0	0	0	N.A.	0	0	0	2	1	2	2	1	NO	N.A.	N.A.	N.A.	NO	N.A.	N.A.	N.A.	NO	N.A.	N.A.	N.A.	NO
2	CE-A004	Eleonora Pascucci	2015-06-10	2015-06-10	10:19:00	10:38:00	Cesena	Longiano		A	1941-08-30	73	F	YES	3	N.A.	2	0	N.A.	2	0	1	0	1	0	0	0	N.A.	0	1	1	1	0	1	1	1	NO	N.A.	N.A.	N.A.	NO	N.A.	N.A.	N.A.	NO	N.A.	N.A.	N.A.	NO
	CE-C072	Alice Maffi	2017-02-23	2017-02-23	12:27:00	12:37:00	Cesena	Cesena		C	1950-08-24	66	M	YES	1	N.A.		1	0	3	0	2	0	0	0	0	0	N.A.	0	0	1	0	1	1	0	0	NO	N.A.	N.A.	N.A.	NO	N.A.	N.A.	N.A.	NO	N.A.	N.A.	N.A.	NO
51	PR-A007	Karabas Goice Hazal	2015-07-14	2015-07-14	12:10:00	12:23:00	Parma	Lesignano de'Bagni		A	1968-01-25	47	M	YES	2	N.A.	0	1	2	3	0	3	0	0	0	0	0	N.A.	0	1	1	1	1	1	2	0	YES	1.5	10	1	NO	N.A.	N.A.	N.A.	YES	1	7.5	1	NO
	RE-C516	Alice Maffi	2017-03-23	2017-03-31	11:35:00	11:45:00	Reggio Emilia	Reggio nell'Emilia		C	1960-11-08	56	M	NO	2	N.A.		1	0	4	0	2	2	0	1	1	1	"cimici";"acari del legno"	1	2	0	2	0	2	2	0	NO	N.A.	N.A.	N.A.	NO	N.A.	N.A.	N.A.	YES	10	N.A.	N.A.	YES
	RA-B040	Silvia Di Cesare	2017-01-10	2017-01-19	13:53:00	14:06:00	Ravenna	Faenza		B	1934-02-06	82	F	NO	1	N.A.		1	1	2	0	2	0	0	0	0	0	N.A.	0	1	0	1	0	1	1	0	NO	N.A.	N.A.	N.A.	NO	N.A.	N.A.	N.A.	NO	N.A.	N.A.	N.A.	NO
	IM-C033	Silvia Di Cesare	2017-01-17	2017-01-19	13:40:00	13:48:00	Imola	Imola		C	1988-09-21	28	F	NO	1	N.A.		1	2	3	1	2	0	0	0	0	0	N.A.	0	1	1	1	1	1	1	1	NO	N.A.	N.A.	N.A.	NO	N.A.	N.A.	N.A.	YES	1	N.A.	N.A.	NO
54	FO-C307	Pierpaolo Fantini	2015-07-15	2015-07-15	15:29:00	15:38:00	Forlì	Forlì		C	1977-07-05	38	M	YES	3	N.A.	3	1	0	3	0	1	0	0	0	0	1	"scarafaggi"	1	2	1	2	1	2	1	0	YES	2	10	0	YES	10	N.A.	0	NO	N.A.	N.A.	N.A.	YES
	RE-A023	Monica Soracase	2017-01-31	2017-01-31	14:08:00	14:20:00	Reggio Emilia	Campegine	35010	A	1948-11-29	68	M	YES	1	N.A.		1	2	2	0	3	1	0	0	0	0	N.A.	0	1	1	1	1	1	0	0	YES	2	8	1	NO	N.A.	N.A.	N.A.	YES	2	6	0	NO
10	BO-A008	Marco Carrieri	2015-06-12	2015-06-12	12:22:00	12:32:00	Bologna	Gaggio Montano		A	1958-11-27	56	F	YES	4	"countryside"	0	1	2	4	0	4	1	0	1	1	1	"pappataci";"calabroni";"formiche";"ragni"	1	0	0	0	0	0	0	0	YES	1		0	NO	N.A.	N.A.	N.A.	YES	1		0	YES
	RN-B059	Alice Maffi	2017-02-17	2017-03-18	09:00:00	09:10:00	Rimini	Misano Adriatico		B	1978-07-14	38	M	YES	3	N.A.	0	1	1	4	1	2	0	0	0	0	0	N.A.	0	1	1	2	1	2	1	1	NO	N.A.	N.A.	N.A.	NO	N.A.	N.A.	N.A.	YES	5	30	N.A.	YES
53	RA-C085	Carmela Matrangolo	2015-07-14	2015-07-14	15:40:00	15:47:00	Ravenna	Ravenna		C	1966-06-03	49	M	NO	2	N.A.	0	1	2	3	0	1	0	0	0	0	0	N.A.	0	2	1	2	1	2	2	0	YES	N.A.	N.A.		NO	N.A.	N.A.	N.A.	NO	N.A.	N.A.	N.A.	YES
	FO-B161	Roberta Colonna	2017-03-21	2017-03-21	15:30:00	15:50:00	Forlì	Meldola		B	1966-03-25	50	F	N.A.	3	N.A.	1	1	1	3	0	2	1	0	0	0	1	"cimici"	0	1	0	1	0	1	2	1	NO	N.A.	N.A.	N.A.	YES	4	N.A.	0	NO	N.A.	N.A.	N.A.	NO
	RN-A002	Alice Maffi	2017-01-10	2017-01-10	14:46:00	15:15:00	Rimini	Mondaino		A	1956-01-14	60	M	YES	1	N.A.		1	2	2	1	2	0	0	2	1	1	"tafani"	1	1	1	2	1	2	2	1	YES	N.A.	N.A.	N.A.	NO	N.A.	N.A.	N.A.	YES	N.A.	N.A.	N.A.	YES
21	BO-B076	Marco Carrieri	2015-06-18	2015-06-18			Bologna	San Giovanni Persiceto		B	1974-10-25	40	F	YES	2	N.A.	1	1	2	3	1	2	0	0	0	0	0	N.A.	0	2	1	2	1	2	0	1	NO	N.A.	N.A.	N.A.	NO	N.A.	N.A.	N.A.	YES	2		0	YES
40	RA-B035	Pierpaolo Fantini	2015-06-29	2015-06-29	12:23:00	12:31:00	Ravenna	Cervia		B	1948-04-14	67	F	YES	1	N.A.	0	1	2	2	0	1	0	0	0	0	0	N.A.	0	1	0	0	1	1	1	1	NO	N.A.	N.A.	N.A.	NO	N.A.	N.A.	N.A.	YES	2		1	NO
	CE-B030	Alice Maffi	2017-01-18	2017-01-18	13:20:00	N.A.	Cesena	Cesenatico		B	1991-01-12	26	F	YES	3	N.A.	3	0	N.A.	2	1	1	1	0	0	0	1	"formiche"	1	1	1	1	1	1	1	1	YES	2	15	0	YES	4.5	17.5	N.A.	YES	1.5	10	N.A.	YES
	BO-A036	Silvia Di Cesare	2017-02-27	2017-02-27	13:43:00	13:53:00	Bologna	Argelato		A	1944-05-27	72	M	NO	2	N.A.	1	1	2	5	1	2	0	0	0	0	1	"cimici"	0	2	1	2	0	2	2	2	NO	N.A.	N.A.	N.A.	YES	5.5	22.5	0	YES	5.5	20	0	NO
	FO-A016	Roberta Colonna	2017-03-09	2017-03-09	17:35:00	17:55:00	Forlì	Civitella di Romagna		A	1945-10-16	71	F	YES	2	N.A.	3	1	0	2	0	1	2	1	0	0	1	"moscerini";"moscardini"	0	1	1	2	1	2	1	1	YES	1.5	N.A.	0	NO	N.A.	N.A.	N.A.	YES	1.5	N.A.	0	YES
19	RE-A005	Karabas Goice Hazal	2015-06-17	2015-06-17	15:52:00	16:06:00	Reggio Emilia	Gattatico		A	1979-03-29	36	F	YES	1	N.A.	0	1	2	5	1	1	2	1	0		1	"cimici"; "grilli"	0	2	1	2	1	2	1	0	YES	4	28	0	NO	N.A.	N.A.	N.A.	NO	N.A.	N.A.	N.A.
	RA-A017	Silvia Di Cesare	2017-02-20	2017-02-20	11:11:00	11:23:00	Ravenna	Castel Bolognese		A	1935-09-17	81	M	YES	4	"casa indipendente"	2	1	2	4	0	2	0	1	0	0	0	N.A.	0	0	1	0	1	0	0	0	NO	N.A.	N.A.	N.A.	NO	N.A.	N.A.	N.A.	NO	N.A.	N.A.	N.A.	NO
	CE-A006	Carmela Matrangolo	2017-01-09	2017-01-09	16:59:00	17:11:00	Cesena	Mercato Saraceno		A	1982-10-08	34	M	YES	4	"casa indipendente plurifamiliare"	0	1	1	3	1	3	1	0	0	1	1	"cimici";"scarafaggi";"formiche"	1	1	1	2	1	2	1	1	YES	1	N.A.	0	NO	N.A.	N.A.	N.A.	YES	N.A.	N.A.	0	YES
	RE-B259	Alice Maffi	2017-03-03	2017-03-03	11:20:00	11:31:00	Reggio Emilia	Bibbiano		B	1976-05-25	40	F	YES	4	"villette all'interno di un condominio"	1	1	2	6	1	3	2	1	2	1	1	"api"	1	0	1	2	1	2	2	2	NO	N.A.	N.A.	N.A.	YES	10	60	N.A.	NO	N.A.	N.A.	N.A.	YES
	RA-B046	Silvia Di Cesare	2017-01-16	2017-01-16	10:28:00	10:38:00	Ravenna	Bagnacavallo		B	1939-03-10	77	F	YES	4	"casa di campagna indipendente"	1	1	2	2	0	3	2	1	1	0	0	N.A.	0	1	1	1	1	1	1	0	YES	1	6.5	0	NO	N.A.	N.A.	N.A.	NO	N.A.	N.A.	N.A.	NO
	CE-B027	Carmela Matrangolo	2017-01-10	2017-01-10	16:31:00	16:44:00	Cesena	Cesenatico		B	1972-11-21	44	F	YES	3	N.A.	0	1	2	4	0	1	0	0	0	0	1	"pesciolini d'argento"	0	1	0	1	0	1	1	2	NO	N.A.	N.A.	N.A.	NO	N.A.	N.A.	N.A.	YES	1	7.5	1	NO
	BO-C311	Silvia Di Cesare	2017-03-06	2017-03-06	09:45:00	09:55:00	Bologna	Bologna		C	1948-05-24	68	F	NO	3	N.A.	2	1	0	2	0	2	0	0	0	0	0	N.A.	0	0	0	0	0	0	0	0	NO	N.A.	N.A.	N.A.	NO	N.A.	N.A.	N.A.	YES	1	5	0	NO
	RN-B047	Alice Maffi	2017-01-11	2017-01-11	10:17:00	10:30:00	Rimini	Cattolica		B	1942-06-26	74	F	YES	1	N.A.	1	1	2	2	0	1	1	1	0	0	1	"cimici"	0	2	1	2	1	2	2	2	YES	N.A.	N.A.	N.A.	YES	N.A.	N.A.	N.A.	YES	N.A.	N.A.	N.A.	NO
	RE-B258	Alice Maffi	2017-03-03	2017-03-07	10:43:00	10:52:00	Reggio Emilia	Castelnovo Ne' Monti		B	1969-06-10	47	M	YES	3	N.A.	1	1	2	4	0	2	0	1	0	0	1	"formiche"	1	0	1	0	1	0	0	0	NO	N.A.	N.A.	N.A.	NO	N.A.	N.A.	N.A.	NO	N.A.	N.A.	N.A.	NO
	RE-A039	Monica Soracase	2017-03-02	2017-03-02	12:20:00	12:30:00	Reggio Emilia	Rio Saliceto		A	1951-11-20	65	M	YES	1	N.A.		1	2	3	1	2	0	0	0	0	0	N.A.	0	1	1	1	1	1	1	0	NO	N.A.	N.A.	N.A.	YES	6	20	0	YES	4.5	9	0	YES
	RE-C659	Sara Venturini	2017-05-09	2017-05-09	15:45:00	15:56:00	Reggio Emilia	Reggio nell'Emilia		C	1949-11-19	67	M	YES	3	N.A.	2	1	0	2	0	2	0	0	1	0	1	"api"	0	1	0	1	1	1	0	1	NO	N.A.	N.A.	N.A.	NO	N.A.	N.A.	N.A.	NO	N.A.	N.A.	N.A.	YES
	RE-B384	Silvia Di Cesare	2017-05-11	2017-05-11	10:38:00	10:49:00	Reggio Emilia	Sant'Ilario D'Enza		B	1963-04-19	54	F	YES	3	N.A.	3	0	N.A.	4	0	1	0	0	0	0	0	N.A.	0	0	1	0	0	0	0	0	NO	N.A.	N.A.	N.A.	NO	N.A.	N.A.	N.A.	NO	N.A.	N.A.	N.A.	YES
	BO-C242	Silvia Di Cesare	2017-01-25	2017-02-01	15:35:00	15:43:00	Bologna	Bologna		C	1936-11-28	80	F	YES	3	N.A.	7	1	0	2	0	2	0	0	0	0	0	N.A.	0	0	0	0	0	0	0	1	NO	N.A.	N.A.	N.A.	NO	N.A.	N.A.	N.A.	NO	N.A.	N.A.	N.A.	NO
	BO-B114	Silvia Di Cesare	2017-02-28	2017-03-08	10:14:00	10:25:00	Bologna	Pianoro		B	1968-01-31	49	F	YES	3	N.A.	0	1	0	2	0	4	0	0	0	0	1	"calabroni"	0	0	0	0	0	0	0	0	NO	N.A.	N.A.	N.A.	NO	N.A.	N.A.	N.A.	NO	N.A.	N.A.	N.A.	NO
	BO-C295	Silvia Di Cesare	2017-03-03	2017-03-03	10:08:00	10:17:00	Bologna	Bologna		C	1947-05-20	69	F	YES	3	N.A.	5	1	0	1	0	2	0	0	0	0	0	N.A.	0	1	1	1	0	1	1	1	NO	N.A.	N.A.	N.A.	NO	N.A.	N.A.	N.A.	NO	N.A.	N.A.	N.A.	NO
	BO-A059	Silvia Di Cesare	2017-04-20	2017-04-20	09:53:00	10:02:00	Bologna	Sala Bolognese		A	1963-06-14	53	M	YES	4	"palazzina di 6 appartamenti"	1	1	0	1	0	2	1	0	1	0	0	N.A.	0	1	1	1	1	1	1	2	NO	N.A.	N.A.	N.A.	YES	4	N.A.	0	NO	N.A.	N.A.	N.A.	NO
	BO-C267	Silvia Di Cesare	2017-03-02	2017-03-16	15:55:00	16:01:00	Bologna	Bologna		C	1953-04-18	63	F	NO	3	N.A.	2	0	N.A.	4	0	2	1	0	0	0	0	N.A.	0	0	0	0	0	0	1	0	NO	N.A.	N.A.	N.A.	NO	N.A.	N.A.	N.A.	YES	1	N.A.	0	NO
	BO-A025	Silvia Di Cesare	2017-02-27	2017-02-27	11:35:00	11:43:00	Bologna	Granaglione		A	1965-05-30	51	F	NO	4	"casa indipendente"	1	0	N.A.	2	0	2	0	0	0	0	0	N.A.	0	1	0	0	0	0	0	0	NO	N.A.	N.A.	N.A.	NO	N.A.	N.A.	N.A.	NO	N.A.	N.A.	N.A.	NO
	BO-C356	Silvia Di Cesare	2017-05-12	2017-05-12	11:27:00	11:38:00	Bologna	Bologna		C	1944-09-23	72	M	YES	3	N.A.	4	0	N.A.	2	0	1	0	0	0	0	1	"tarme"	0	0	0	0	0	0	0	0	NO	N.A.	N.A.	N.A.	NO	N.A.	N.A.	N.A.	NO	N.A.	N.A.	N.A.	NO
	BO-A057	Silvia Di Cesare	2017-04-19	2017-04-19	11:35:00	11:44:00	Bologna	Monterenzio		A	1976-01-07	41	M	YES	3	N.A.	0	1	0	1	0	0	0	0	0	0	0	N.A.	0	0	1	0	1	0	0	2	NO	N.A.	N.A.	N.A.	NO	N.A.	N.A.	N.A.	YES	2	5	0	NO
	BO-C268	Silvia Di Cesare	2017-03-02	2017-03-02	09:55:00	10:05:00	Bologna	Bologna		C	1945-07-13	71	M	YES	3	N.A.		1	2	3	0	4	0	0	0	0	0	N.A.	0	0	1	0	0	0	0	0	NO	N.A.	N.A.	N.A.	NO	N.A.	N.A.	N.A.	YES	5	20	0	NO
	BO-B148	Silvia Di Cesare	2017-03-01	2017-03-01	10:39:00	10:50:00	Bologna	Ozzano dell'Emilia		B	1943-01-24	74	F	YES	3	N.A.	1	0	N.A.	2	0	2	0	0	0	0	0	N.A.	0	2	1	2	0	2	2	1	NO	N.A.	N.A.	N.A.	NO	N.A.	N.A.	N.A.	NO	N.A.	N.A.	N.A.	NO
	CE-B034	Carmela Matrangolo	2017-02-23	2017-03-07	20:01:00	20:13:00	Cesena	San Mauro Pascoli		B	1966-02-02	51	F	YES	4	"unico appartamento di un palazzo"	1	1	1	4	0	3	1	0	0	0	0	N.A.	0	2	1	2	1	2	2	0	YES	2	N.A.	0	NO	N.A.	N.A.	N.A.	YES	2	10	0	YES
44	IM-C030	Karabas Goice Hazal	2015-07-01	2015-07-01	19:00:00	19:10:00	Imola	Imola		C	1985-05-14	30	F	YES	3	N.A.	4	1	0	2	0	1	0		0		1	"formiche"; "farfalline di ***"	1	0		0	0	0	0	0	YES	1	4		NO	N.A.	N.A.	N.A.	NO	N.A.	N.A.	N.A.	NO
	IM-C048	Silvia Di Cesare	2017-02-23	2017-03-24	10:37:00	10:47:00	Imola	Imola		C	1949-08-29	67	M	YES	4	"casa indipendente"		1	2	2	0	3	0	0	0	0	0	N.A.	0	0	1	0	0	0	0	1	NO	N.A.	N.A.	N.A.	NO	N.A.	N.A.	N.A.	NO	N.A.	N.A.	N.A.	NO
	RA-C134	Silvia Di Cesare	2017-03-14	2017-03-14	10:27:00	10:39:00	Ravenna	Ravenna		C	1954-12-27	62	M	YES	4	"casa indipendente"		1	1	3	0	2	0	1	0	0	0	N.A.	0	1	1	1	0	1	1	1	NO	1	10	0	NO	N.A.	N.A.	N.A.	YES	2	10	0	NO
	RA-C175	Silvia Di Cesare	2017-04-18	2017-04-18	14:24:00	14:35:00	Ravenna	Ravenna		C	1953-04-16	64	F	YES	2	N.A.		1	1	2	0	2	0	0	0	0	0	N.A.	0	0	1	0	0	0	1	0	NO	N.A.	N.A.	N.A.	YES	4	15	0	NO	N.A.	N.A.	N.A.	NO
	BO-A034	Silvia Di Cesare	2017-02-27	2017-02-27	12:15:00	12:27:00	Bologna	Marzabotto		A	1948-01-10	69	M	YES	3	N.A.	2	1	0	2	0	3	1	0	0	0	0	N.A.	0	1	1	1	1	1	2	1	NO	N.A.	N.A.	N.A.	YES	4	15	0	YES	5	17.5	N.A.	NO
	BO-C296	Silvia Di Cesare	2017-03-03	2017-03-17	10:26:00	10:36:00	Bologna	Bologna		C	1954-09-01	62	F	YES	3	"casa indipendente"	0	1	1	2	0	2	0	0	0	0	0	N.A.	0	2	1	2	1	2	2	1	YES	1	10	1	YES	2	10	0	YES	3	13.5	0	NO
	CE-B042	Carmela Matrangolo	2017-02-23	2017-03-10	18:06:00	18:17:00	Cesena	Gambettola		B	1974-03-08	43	F	YES	3	N.A.	3	1	2	3	0	1	2	0	2	0	0	N.A.	0	2	1	2	1	2	1	1	YES	2	7	0	YES	8	40	0	YES	2	7	0	NO
	BO-C305	Silvia Di Cesare	2017-03-03	2017-03-03	10.53	11:03:00	Bologna	Bologna		C	1947-08-09	69	F	YES	3	N.A.	3	1	0	2	0	2	0	0	0	0	1	"cimici"	0	0	0	0	0	0	0	0	NO	N.A.	N.A.	N.A.	NO	N.A.	N.A.	N.A.	NO	N.A.	N.A.	N.A.	NO
	BO-A068	Silvia Di Cesare	2017-04-20	2017-04-20	11:00:00	11:12:00	Bologna	Monzuno		A	1980-07-03	36	F	NO	3	N.A.	2	1	0	4	1	2	0	0	0	0	0	N.A.	0	1	1	2	0	2	1	1	NO	N.A.	N.A.	N.A.	NO	N.A.	N.A.	N.A.	NO	N.A.	N.A.	N.A.	YES
	RE-B273	Silvia Di Cesare	2017-05-04	2017-05-04	14:49:00	14:58:00	Reggio Emilia	Guastalla		B	1995-01-05	22	F	YES	3	N.A.	0	1	1	3	0	1	0	0	0	0	1	"scarafaggi"	1	1	1	1	0	1	1	1	NO	N.A.	N.A.	N.A.	NO	N.A.	N.A.	N.A.	YES	1	5	0	NO
	PR-C184	Roberta Colonna	2017-05-02	2017-05-02	16:45:00	17:00:00	Parma	Parma		C	1994-05-17	22	F	YES	3	N.A.	3	1	1	5	1	2	1	0	1	1	1	"cimici"	0	1	0	0	0	0	2	0	YES	1	10	0	NO	N.A.	N.A.	N.A.	NO	N.A.	N.A.	N.A.	YES
	RA-C128	Silvia Di Cesare	2017-02-22	2017-02-22	11:12:00	11:25:00	Ravenna	Ravenna		C	1982-05-03	34	F	YES	3	N.A.	1	1	0	2	0	2	0	0	0	0	0	N.A.	0	2	1	2	1	2	2	1	NO	N.A.	N.A.	N.A.	YES	2	9	0	NO	N.A.	N.A.	N.A.	NO
	FO-C341	Roberta Colonna	2017-03-22	2017-03-22	15:40:00	16:00:00	Forlì	Forlì		C	13/06/1934	82	F	N.A.	1	N.A.		1	0	2	0	2	2	1	0	0	0	N.A.	0	2	1	2	1	2		1	YES	N.A.	N.A.	0	YES	N.A.	N.A.	0	YES	N.A.	N.A.	0	YES
	BO-B123	Silvia Di Cesare	2017-02-28	2017-03-15	10:54:00	11:05:00	Bologna	Casalecchio di Reno		B	1948-09-20	68	F	YES	3	N.A.	2	0	N.A.	1	0	1	0	0	0	0	0	N.A.	0	1	1	1	0	1	2	1	NO	N.A.	N.A.	N.A.	NO	N.A.	N.A.	N.A.	NO	N.A.	N.A.	N.A.	NO
	FO-C308	Roberta Colonna	2017-01-18	2017-01-18	16:20:00	16:40:00	Forlì	Forlì		C	1981-09-29	35	F	YES	2	N.A.	1	1	1	4	1	2	1	0	1	1	1	"cimici"	0	1	1	2	1	2	2	2	NO	N.A.	N.A.	N.A.	YES	10	4	1	NO	N.A.	N.A.	N.A.	YES
	FO-A017	Roberta Colonna	2017-03-16	2017-03-16	16:00:00	16:15:00	Forlì	Rocca San Casciano		A	1952-03-29	64	M	YES	1	N.A.		1	2	2	0	2	0	0	0	0	0	N.A.	0	0	1	2	1	2	2	1	YES	2	20	0	YES	3	10	0	YES	10	30	0	YES
	RE-B290	Silvia Di Cesare	2017-05-08	2017-05-08	14:09:00	14:18:00	Reggio Emilia	Castelnovo Ne' Monti		B	1965-04-30	52	M	YES	4	"casa indipendente a più piani"		1	2	3	0	0	0	0	0	0	0	N.A.	0	0	0	0	0	0	0	1	NO	N.A.	N.A.	N.A.	NO	N.A.	N.A.	N.A.	NO	N.A.	N.A.	N.A.	NO
	PR-B107	Luciano Donati	2017-05-04	2017-05-04	18:25:00	18:40:00	Parma	Noceto		B	1965-05-04	52	F	YES	1	N.A.		1	0	3	0	2	2	0	0	0	0	N.A.	0	0	1	2	1	2	1	1	YES	2	10	N.A.	YES	10	N.A.	N.A.	YES	4	8	N.A.	YES
	BO-C244	Silvia Di Cesare	2017-01-25	2017-02-01	15:53:00	16:00:00	Bologna	Bologna		C	1961-02-20	55	F	YES	3	N.A.	6	1	1	3	0	2	0	0	0	0	0	N.A.	0	0	0	0	1	0	0	0	NO	N.A.	N.A.	N.A.	NO	N.A.	N.A.	N.A.	NO	N.A.	N.A.	N.A.	NO
60	BO-A010	Silvia Di Cesare	2017-02-01	2017-02-01	10:42:00	10:50:00	Bologna	Granaglione		A	1967-10-27	49	M	YES	2	N.A.		0	N.A.	1	0	3	0	0	0	0	1	"calabroni";"cimici"	1	2	1	2	1	2	0	2	YES	4	20	0	NO	N.A.	N.A.	N.A.	YES	2	5	0	NO
	RN-B078	Alice Maffi	2017-04-14	2017-04-21		15:35:00	Rimini	Bellaria-Igea marina		B	1963-11-15	53	F	NO	3	N.A.	1	1	2	4	0	1	1	0	2	1	0	N.A.	0	2	1	2	1	2	2	0	NO	N.A.	N.A.	N.A.	NO	N.A.	N.A.	N.A.	YES	2	N.A.	N.A.	YES
	PR-C147	Luciano Donati	2017-03-07	2017-03-07	16:35:00	16:50:00	Parma	Parma		C	1974-06-18	42	M	NO	3	N.A.	2	1	1	4	1	1	1	1	1	1	0	N.A.	0	2	1	2	1	2	2	1	YES	2	16	N.A.	YES	10	50	N.A.	YES	2	5	N.A.	NO
	RE-C518	Alice Maffi	2017-03-23	2017-03-30	15:31:00	15:43:00	Reggio Emilia	Reggio nell'Emilia		C	1964-01-29	53	F	YES	3	N.A.	0	1	0	3	0	1	0	0	0	0	1	"cimici"	0	1	1	1	1	1	0	0	YES	3.5	20	0	YES	2	10	N.A.	YES	10	20	N.A.	YES
	PR-C146	Luciano Donati	2017-02-28	2017-03-10	17:35:00	17:50:00	Parma	Parma		C	1978-08-14	38	M	YES	3	N.A.	1	1	1	3	0	1	0	0	0	0	0	N.A.	0	2	1	2	1	2	2	2	YES	1	10	N.A.	YES	3	10	N.A.	YES	2	20	N.A.	YES
	IM-B021	Silvia Di Cesare	2017-02-23	2017-03-14	11:43:00	11:53:00	Imola	Castel San Pietro terme		B	1957-08-29	59	F	YES	2	N.A.		1	2	2	0	3	0	0	0	0	0	N.A.	0	0	1	0	0	0	0	1	NO	N.A.	N.A.	N.A.	YES	2.5	10	0	NO	N.A.	N.A.	N.A.	NO
	CE-C073	Alice Maffi	2017-02-23	2017-02-23	13:56:00	14:07:00	Cesena	Cesena		C	1967-03-04	49	F	YES	3	N.A.	1	1	2	4	0	1	1	0	1	0	0	N.A.	0	2	1	2	1	2	2	2	YES	2.5	N.A.	N.A.	YES	25	N.A.	N.A.	YES	N.A.	N.A.	N.A.	NO
	RA-C099	Silvia Di Cesare	2017-04-14	2017-04-14	10:20:00	10:31:00	Ravenna	Ravenna	39014	C	1957-11-09	59	F	YES	3	N.A.	1	1	0	3	0	2	0	0	0	0	0	N.A.	0	1	0	0	0	0	0	0	NO	N.A.	N.A.	N.A.	NO	N.A.	N.A.	N.A.	NO	N.A.	N.A.	N.A.	NO
	RA-B052	Silvia Di Cesare	2017-02-20	2017-02-20	14:45:00	14:55:00	Ravenna	Cervia		B	1968-05-05	48	F	YES	1			1	0	2	0	1	0	0	0	0	0	N.A.	0	0	0	0	0	0	0	0	NO	N.A.	N.A.	N.A.	NO	N.A.	N.A.	N.A.	NO	N.A.	N.A.	N.A.	NO
	IM-C057	Silvia Di Cesare	2017-04-12	2017-05-03	11:03:00	11:09:00	Imola	Imola		C	1997-09-25	19	F	YES	3	N.A.	1	1	1	4	0	1	1	0	0	0	0	N.A.	0	1	1	1	0	1	0	0	NO	N.A.	N.A.	N.A.	YES	1	N.A.	N.A.	YES	1	5	0	NO
	BO-C263	Silvia Di Cesare	2017-01-25	2017-01-26	10:13:00	10:24:00	Bologna	Bologna		C	1946-12-27	70	F	YES	3	N.A.	16	1	0	2	0	2	0	0	2	1	0	N.A.	0	2	1	2	1	2	2	1	NO	N.A.	N.A.	N.A.	NO	N.A.	N.A.	N.A.	NO	N.A.	N.A.	N.A.	NO
	RN-C119	Alice Maffi	2017-02-20	2017-02-20	11:35:00	11:44:00	Rimini	Rimini		C	1957-07-04	59	M	YES	2	N.A.	1	1	2	4	0	2	0	0	0	0	0	N.A.	0	2	0	2	1	2	0	0	NO	N.A.	N.A.	N.A.	NO	N.A.	N.A.	N.A.	NO	N.A.	N.A.	N.A.	NO
	BO-A056	Silvia Di Cesare	2017-04-19	2017-04-19	11:20:00	11:29:00	Bologna	San Giorgio di Piano		A	1970-12-07	46	F	YES	2	N.A.		1	1	4	0	3	1	0	0	0	1	"cimici"	0	2	1	2	0	2	2	1	NO	N.A.	N.A.	N.A.	YES	3	10	0	YES	3	8	0	NO
	RN-B042	Alice Maffi	2017-01-11	2017-01-11	13.25	13:36:00	Rimini	Santarcangelo di Romagna		B	1977-06-21	39	F	YES	3	N.A.	2	1	0	4	0	1	1	1	0	1	1	"formiche"	1	2	1	1	1	1	1	1	YES	2	7.5	N.A.	YES	3	20	N.A.	YES	N.A.	10	N.A.	YES
	RE-C553	Sara Venturini	2017-05-09	2017-05-09	12:15:00	12:28:00	Reggio Emilia	Reggio nell'Emilia		C	1963-08-08	53	M	YES	3	N.A.	2	1	2	3	0	2	0	0	1	1	1	"formiche"	1	1	1	2	1	2	2	1	NO	N.A.	N.A.	N.A.	NO	N.A.	N.A.	N.A.	NO	N.A.	N.A.	N.A.	YES
64	BO-B084	Silvia Di Cesare	2017-01-20	2017-01-20	11:18:00	11:25:00	Bologna	San Giovanni Persiceto		B	1930-11-08	86	M	YES	1	N.A.		1	0	5	0	2	0	0	0	0	0	N.A.	0	1	0	1	0	1	1	1	NO	N.A.	N.A.	N.A.	NO	N.A.	N.A.	N.A.	NO	N.A.	N.A.	N.A.	NO
	RA-C118	Silvia Di Cesare	2017-02-22	2017-03-29	10:46:00	10:58:00	Ravenna	Ravenna		C	1939-01-23	78	M	NO	4	"casa indipendente"	1	1	2	2	0	2	0	0	0	0	0	N.A.	0	0	0	0	0	0	0	0	NO	N.A.	N.A.	N.A.	NO	N.A.	N.A.	N.A.	NO	N.A.	N.A.	N.A.	NO
	RN-C116	Alice Maffi	2017-02-20	2017-02-20	14:51:00		Rimini	Rimini		C	1946-11-21	70	M		2	N.A.	2	0	N.A.	2	0	4	1	0	1	1	0	N.A.	0	2	1	1	1	2	0	1	NO	N.A.	N.A.	N.A.	YES	N.A.	N.A.	N.A.	NO	N.A.	N.A.	N.A.	YES
	RA-C088	Silvia Di Cesare	2017-04-14	2017-04-14	09:37:00	09:58:00	Ravenna	Ravenna	39014	C	1955-09-08	61	M	NO	3	N.A.	2	1	1	2	0	1	0	0	0	0	0	N.A.	0	0	0	0	0	0	0	0	NO	N.A.	N.A.	N.A.	NO	N.A.	N.A.	N.A.	NO	N.A.	N.A.	N.A.	NO
	BO-B212	Silvia Di Cesare	2017-05-03	2017-05-03	10:10:00	10:18:00	Bologna	San Giovanni Persiceto		B	1959-03-19	58	F	NO	3	N.A.	1	0	N.A.	3	0	1	0	0	0	0	0	N.A.	0	0	0	0	0	0	0	0	NO	N.A.	N.A.	N.A.	NO	N.A.	N.A.	N.A.	NO	N.A.	N.A.	N.A.	NO
	RA-B043	Silvia Di Cesare	2017-01-11	2017-01-11	10:05:00	10:15:00	Ravenna	Lugo		B	1975-04-10	41	F	NO	4	"convento sacro cuore di Lugo"		1	2		1	1	1	0	0	0	0	N.A.	0	1	1	2	1	2	2	2	NO	N.A.	N.A.	N.A.	YES	20	90	0	YES	20	50	0	YES
	RN-C097	Alice Maffi	2017-01-11	2017-01-11	13:15:00	13:25:00	Rimini	Rimini		C	1949-08-29	67	M	YES	1	N.A.		1	2	2	0	1	0	0	0	0	1	"cimici"	1	1	1	1	1	1	1	0	YES	1	N.A.	N.A.	YES	2	N.A.	N.A.	YES	2.5	N.A.	N.A.	NO
	RE-A041	Monica Soracase	2017-03-02	2017-03-02	12:35:00	12:52:00	Reggio Emilia	Luzzara		A	1955-01-04	62	F	NO	1	N.A.		1	1	2	1	3	2	1	1	1	0	N.A.	0	1	1	2	1	1	1	1	YES	15	75	0	NO	N.A.	N.A.	N.A.	NO	N.A.	N.A.	N.A.	YES
	RN-C140	Silvia Di Cesare	2017-04-20	2017-05-25	10:37:00	10:49:00	Rimini	Rimini		C	1979-01-01	38	M	NO	3	N.A.	2	1	2	4	1	1	0	0	0	0	0	N.A.	0	0	0	0	0	0	0	0	NO	N.A.	N.A.	N.A.	NO	N.A.	N.A.	N.A.	NO	N.A.	N.A.	N.A.	NO
	RN-A021	Alice Maffi	2017-04-14	2017-05-15	12:50:00		Rimini	San Clemente		A	1970-12-02	46	F	YES	2	N.A.		1	2	4	0	3	0	0	0	0	0	N.A.	0	0	1	1	1	1	0	0	YES	4.5	30	N.A.	YES	N.A.	N.A.	N.A.	YES	10	12.5	N.A.	YES
	RE-C520	Alice Maffi	2017-03-23	2017-03-23	15:05:00	15:16:00	Reggio Emilia	Reggio nell'Emilia		C	1928-05-17	88	M	YES	3	N.A.	3	1	0	2	0	2	0	0	0	0	1	"cimici"	0	0	1	1	1	1	1	0	YES	1.5	6	N.A.	YES	3.5	11	N.A.	NO	N.A.	N.A.	N.A.	YES
	RN-C108	Alice Maffi	2017-01-13	2017-01-13	14:05:00	14:20:00	Rimini	Rimini		C	1948-10-21	68	M	YES	3	N.A.	2	1	1	2	0	1	0	0	0	0	0	N.A.	0	0	1	1	1	1	2	0	NO	N.A.	N.A.	N.A.	NO	N.A.	N.A.	N.A.	NO	N.A.	N.A.	N.A.	NO
	BO-B138	Silvia Di Cesare	2017-03-01	2017-03-08	10:52:00	11:05:00	Bologna	Casalecchio di Reno		B	1950-04-28	66	M	NO	3	N.A.	3	0	N.A.	2	0	2	0	0	0	0	0	N.A.	0	0	0	0	0	0	1	1	NO	N.A.	N.A.	N.A.	NO	N.A.	N.A.	N.A.	NO	N.A.	N.A.	N.A.	NO
	BO-C288	Silvia Di Cesare	2017-03-03	2017-03-17	10:09:00	10:19:00	Bologna	Bologna		C	1939-10-09	77	F	YES	3	N.A.	1	1	1	1	0	2	0	0	0	0	0	N.A.	0	0	0	0	0	0	0	0	NO	N.A.	N.A.	N.A.	NO	N.A.	N.A.	N.A.	NO	N.A.	N.A.	N.A.	NO
	RE-A112	Sara Venturini	2017-05-16	2017-05-16	15:10:00	15:20:00	Reggio Emilia	Boretto		A	1948-05-06	69	M	YES	2	N.A.		1	2	2	0	2	0	0	0	0	0	N.A.	0	1	1	1	1	1	1	1	NO	N.A.	N.A.	N.A.	NO	N.A.	N.A.	N.A.	NO	N.A.	N.A.	N.A.	NO
	RA-B050	Silvia Di Cesare	2017-02-20	2017-03-22	11:21:00	11:31:00	Ravenna	Faenza		B	1933-06-24	83	F	YES	4	"casa indipendente"		1	2	1	0	1	0	0	0	0	0	N.A.	0	2	1	2	1	2	2	0	NO	N.A.	N.A.	N.A.	YES	1	5	0	NO	N.A.	N.A.	N.A.	NO
	RA-B056	Silvia Di Cesare	2017-02-20	2017-02-20	15:37:00	15:46:00	Ravenna	Faenza		B	1967-03-22	49	F	NO	3	N.A.	1	1	2	3	0	3	1	1	0	1	0	N.A.	0	2	1	2	1	2	2	0	YES	1	6	0	NO	N.A.	N.A.	N.A.	YES	1	N.A.	0	NO
	BO-C286	Silvia Di Cesare	2017-03-02	2017-03-02	11:32:00	11:42:00	Bologna	Bologna		C	1969-12-13	47	F	YES	3	N.A.	2	1	2	3	0	1	0	0	0	0	0	N.A.	0	1	1	2	1	2	1	0	NO	N.A.	N.A.	N.A.	NO	N.A.	N.A.	N.A.	YES	1	5	0	YES
	PR-B104	Luciano Donati	2017-02-27	2017-03-16	17:55:00	18:05:00	Parma	Montechiarugolo		B	1948-04-02	68	M	YES	3	N.A.	2	1	0	2	0	2	0	0	0	0	0	N.A.	0	0	1	0	1	0	0	0	NO	N.A.	N.A.	N.A.	YES	10	50	N.A.	NO	N.A.	N.A.	N.A.	NO
	FO-B160	Roberta Colonna	2017-03-16	2017-03-16	16:45:00	16:55:00	Forlì	Forlimpopoli		B	1968-03-16	49	F	YES	2	N.A.	2	0	N.A.	2	0	2	2	1	1	0	0	N.A.	0	2	1	2	1	2	2	1	YES	10	50	0	YES	2	10	0	NO	N.A.	N.A.	N.A.	NO
	RE-B267	Alice Maffi	2017-03-03	2017-03-03	13:43:00	13:52:00	Reggio Emilia	Quattro Castella		B	1976-03-02	41	F	YES	1	N.A.	1	1	2	3	1	1	1	0	0	0	0	N.A.	0	2	1	2	1	2	2	1	NO	N.A.	N.A.	N.A.	YES	5	20	N.A.	NO	N.A.	N.A.	N.A.	YES
	CE-A014	Alice Maffi	2017-02-23	2017-02-23	10:35:00	10:44:00	Cesena	Gatteo		A	1950-11-09	66	M	YES	2	N.A.	1	1	1	4	0	2	0	0	0	0	0	N.A.	0	1	1	1	1	1	1	1	YES	1	12.5	N.A.	YES	4.5	10	N.A.	NO	N.A.	N.A.	N.A.	NO
71	BO-B102	Silvia Di Cesare	2017-01-24	2017-01-24	09:44:00	09:56:00	Bologna	Pianoro		B	1972-08-31	44	F	NO	2	N.A.	1	1	2	3	0	4	0	0	1	0	1	"tafani";"moscerini"	0	1	1	0	1	0	1	1	NO	N.A.	N.A.	N.A.	NO	N.A.	N.A.	N.A.	YES	2	15	0	NO
	RE-B288	Silvia Di Cesare	2017-05-08	2017-05-08	13:55:00	14:04:00	Reggio Emilia	Quattro Castella		B	1943-10-14	73	F	0	4	"casa indipendente su due piano"		1	2	1	0	4	0	0	0	0	0	N.A.	0	0	1	0	0	0	0	1	NO	N.A.	N.A.	N.A.	NO	N.A.	N.A.	N.A.	YES	2	8	0	NO
	BO-A063	Silvia Di Cesare	2017-04-20	2017-04-20	10:17:00	10:24:00	Bologna	Castel d'Aiano		A	1955-06-20	61	M	YES	1	N.A.		1	1	1	0	0	0	0	0	0	0	N.A.	0	0	1	2	0	2	1	0	NO	N.A.	N.A.	N.A.	NO	N.A.	N.A.	N.A.	YES	1	3	0	NO
	IM-C038	Silvia Di Cesare	2017-01-18	2017-01-18	11:36:00	11:45:00	Imola	Imola		C	1971-12-13	45	F	YES	2	N.A.	1	1	2	5	1	3	1	0	0	0	0	N.A.	0	0	0	0	0	0	1	1	NO	N.A.	N.A.	N.A.	NO	N.A.	N.A.	N.A.	NO	N.A.	N.A.	N.A.	NO
67	BO-B091	Silvia Di Cesare	2017-01-20	2017-01-20	11:55:00	12:05:00	Bologna	Valsamoggia		B	1969-03-27	47	M	YES	3	N.A.	3	1	2	4	0	2	0	0	1	0	0	N.A.	0	2	1	2	1	2	2	2	NO	N.A.	N.A.	N.A.	NO	N.A.	N.A.	N.A.	YES	10	30	0	YES
	RA-C094	Silvia Di Cesare	2017-01-10	2017-01-17	10:45:00	10:55:00	Ravenna	Ravenna		C	1936-09-09	80	F	NO	4	"casa indipendente"	2	1	1	2	0	1	0	0	0	0	0	N.A.	0	1	1	2	1	2	1	0	YES	1	5	N.A.	NO	N.A.	N.A.	N.A.	NO	N.A.	N.A.	N.A.	NO
	BO-C234	Silvia Di Cesare	2017-01-25	2017-02-01	10:40:00	10:51:00	Bologna	Bologna		C	1958-07-03	58	M	YES	3	N.A.	2	0	N.A.	3	0	2	0	0	0	0	0	N.A.	0	1	1	1	1	1	0	1	NO	N.A.	N.A.	N.A.	NO	N.A.	N.A.	N.A.	YES	10	50	N.A.	YES
	BO-C236	Silvia Di Cesare	2017-01-25	2017-01-25	10:43:00	10:56:00	Bologna	Bologna		C	1934-11-22	82	M	NO	3	N.A.	5	1	0	2	0	2	0	0	0	0	1	"blatte"	1	0	1	1	1	1	1	1	YES	1	6	N.A.	NO	N.A.	N.A.	N.A.	NO	N.A.	N.A.	N.A.	NO
	BO-C252	Silvia Di Cesare	2017-01-25	2017-01-31	14:10:00	14:22:00	Bologna	Bologna		C	1949-09-28	67	F	YES	3	N.A.	5	1	0	2	0	2	0	0	0	0	1	"blatte"	1	0	0	0	0	0	0	0	NO	N.A.	N.A.	N.A.	NO	N.A.	N.A.	N.A.	NO	N.A.	N.A.	N.A.	NO
	BO-C256	Silvia Di Cesare	2017-01-25	2017-01-31	14:33:00	14:45:00	Bologna	Bologna		C	1951-02-13	65	F	NO	3	N.A.	7	1	0	3	0	1	0	0	0	0	1	"blatte"	1	0	0	0	0	0	0	1	NO	N.A.	N.A.	N.A.	NO	N.A.	N.A.	N.A.	NO	N.A.	N.A.	N.A.	NO
	FO-A014	Roberta Colonna	2017-03-06	2017-03-06	18:15:00	18:30:00	Forlì	Tredozio		A	1955-01-11	62	M	YES	1	N.A.		1	2	3	1	1	0	0	0	0	1	"moscerini"	0	0	0	2	1	2	1	0	NO	N.A.	N.A.	N.A.	YES	2	N.A.	1	NO	N.A.	N.A.	N.A.	YES
68	BO-B093	Silvia Di Cesare	2017-01-26	2017-01-26	13:38:00	13:50:00	Bologna	Casalecchio di Reno		B	1977-04-05	39	F	YES	3	N.A.	4	0	N.A.	4	1	1	0	0	2	1	0	N.A.	0	2	1	2	1	2	2	2	YES	1	8	0	YES	10	40	0	NO	N.A.	N.A.	N.A.	YES
	RE-C545	Sara Venturini	2017-05-08	2017-05-08	14:10:00	14:26:00	Reggio Emilia	Reggio nell'Emilia		C	1946-12-26	71	M	NO	4	"casa indipendente di 3 piani"		1	2	4	0	2	2	0	0	0	1	"cimici";"calabroni"	1	1	1	0	1	1	1	1	YES	1.5	5.5	0	NO	N.A.	N.A.	N.A.	YES	10	50.5	0	YES
37	RN-C091	Carmela Matrangolo	2015-06-25	2015-06-25	14:00:00	14:08:00	Rimini	Rimini		C	1980-08-11	34	M	NO	2	N.A.	2	1	0	2	0	2	0	0	0	0	1	"scarafaggi"	1	2	1	2	1	1	1	0	YES	2	15	0	YES	10	10	1	YES	4	N.A.	0	NO
	RN-B064	Carmela Matrangolo	2017-02-17	2017-02-18	08:32:00	08:40:00	Rimini	Misano Adriatico		B	1968-12-02	48	M	YES	2	N.A.	0	1	1	4	1	2	1	1	2	1	0	N.A.	0	2	1	2	1	2	1	1	NO	N.A.	N.A.	N.A.	NO	N.A.	N.A.	N.A.	YES	5.5	N.A.	0	YES
FO	FO-A007	Roberta Colonna	2017-01-10	2017-01-11	16:30:00	16:50:00	Forlì	Modigliana		A	1929-10-30	87	F	NO	3	N.A.	2	1	1	1	0	1	0	0	0	1	0	N.A.	0	0	0	0	0	0	0	0	NO	N.A.	N.A.	N.A.	NO	N.A.	N.A.	N.A.	NO	N.A.	N.A.	N.A.	NO
	PR-C169	Roberta Colonna	2017-04-26	2017-04-27	14:45:00	15:00:00	Parma	Parma		C	1994-05-03	22	F	YES	1	N.A.	1	1	2	3	0	3	0	0	0	0	1	"cimici"	0	1	1	1	1	1	1	0	NO	N.A.	N.A.	N.A.	YES	22.5	50	0	YES	5	10	0	NO
	BO-C309	Silvia Di Cesare	2017-03-03	2017-03-31	14:00:00	14:08:00	Bologna	Bologna		C	1959-04-19	57	F	YES	3	N.A.	2	0	N.A.	3	0	1	0	0	0	0	0	N.A.	0	1	1	1	0	1	0	0	NO	N.A.	N.A.	N.A.	YES	1.5	10	0	NO	N.A.	N.A.	N.A.	NO
	RA-C125	Silvia Di Cesare	2017-02-22	2017-02-22	10:18:00	10:27:00	Ravenna	Ravenna		C	1979-03-28	37	F	YES	4	"casa indipendente"	0	1	1	4	0	3	0	0	0	0	0	N.A.	0	0	1	1	0	1	0	1	YES	2	9	0	YES	1	N.A.	N.A.	YES	4	15	0	NO
	RE-C507	Monica Soracase	2017-03-27	2017-03-27	14:10:00	14:20:00	Reggio Emilia	Reggio nell'Emilia		C	1963-06-05	53	F	YES	1	N.A.		1	2	4	1	1	0	0	0	0	1	"cimici"	0	1	1	1	1	1	1	0	NO	N.A.	N.A.	N.A.	YES	10	30	1	NO	N.A.	N.A.	N.A.	NO
	BO-C217	Silvia Di Cesare	2017-01-21	2017-01-21	12:00:00	12:08:00	Bologna	Bologna		C	1982-10-03	34	F	YES	3	N.A.	1	1	0	1	0	1	0	0	0	0	0	N.A.	0	0	0	1	0	1	0	0	NO	N.A.	N.A.	N.A.	NO	N.A.	N.A.	N.A.	NO	N.A.	N.A.	N.A.	NO
	BO-C313	Silvia Di Cesare	2017-03-06	2017-03-09	11:08:00	11:16:00	Bologna	Bologna		C	1980-01-08	37	M	YES	3	N.A.	4	0	N.A.	1	0	1	0	0	0	0	1	"formiche"	1	1	1	0	0	0	0	0	NO	N.A.	N.A.	N.A.	NO	N.A.	N.A.	N.A.	NO	N.A.	N.A.	N.A.	NO
	RN-C111	Alice Maffi	2017-01-13	2017-01-13	14:25:00	14:35:00	Rimini	Rimini		C	1973-09-09	43	F	YES	3	N.A.	10	1	0	4	0	2	1	0	0	0	0	N.A.	0	2	1	2	1	2	0	0	YES	2	7	N.A.	NO	N.A.	N.A.	N.A.	YES	2	15	N.A.	YES
	BO-C298	Silvia Di Cesare	2017-03-03	2017-03-09	10:36:00	10:43:00	Bologna	Bologna		C	1957-02-17	60	M	NO	3	N.A.	5	1	1	2	0	2	1	0	0	0	0	N.A.	1	0	0	0	0	0	1	0	NO	N.A.	N.A.	N.A.	NO	N.A.	N.A.	N.A.	NO	N.A.	N.A.	N.A.	NO
	IM-C043	Silvia Di Cesare	2017-02-23	2017-03-14	12:25:00	12:37:00	Imola	Imola		C	1986-05-19	30	M	NO	3	N.A.	1	1	0	1	0	1	0	0	0	0	0	N.A.	0	0	1	0	0	0	0	2	NO	N.A.	N.A.	N.A.	NO	N.A.	N.A.	N.A.	NO	N.A.	N.A.	N.A.	NO
	PR-A019	Luciano Donati	2017-01-10	2017-01-12	17:00:00	17:20:00	Parma	Busseto		A	1953-07-22	63	F	YES	1	N.A.		1	2	2	0	2	2	0	0	0	0	N.A.	0	0	1	0	1	0	0	0	NO	N.A.	N.A.	N.A.	NO	N.A.	N.A.	N.A.	YES	3	12	N.A.	NO
	RA-C095	Silvia Di Cesare	2017-01-16	2017-01-19	10:53:00	11:05:00	Ravenna	Ravenna		C	1970-08-15	46	F	NO	3	N.A.	1	1	0	2	0	2	1	1	0	0	1	"formiche"	0	2	1	2	1	2	2	2	NO	N.A.	N.A.	N.A.	NO	N.A.	N.A.	N.A.	YES	3.5	12	0	NO
	RA-C104	Silvia Di Cesare	2017-01-10	2017-02-08	11:23:00	11:33:00	Ravenna	Ravenna		C	1970-10-04	46	M	YES	1	N.A.		1	2	2	0	3	0	0	0	0	0	N.A.	0	1	1	2	1	2	1	1	NO	N.A.	N.A.	N.A.	NO	N.A.	N.A.	N.A.	NO	N.A.	N.A.	N.A.	NO
	BO-B137	Silvia Di Cesare	2017-03-01	2017-03-16	15:13:00	15:23:00	Bologna	Sasso Marconi		B	1942-08-01	74	F	YES	4	"palazzina di 3 appartamenti"	-1	1	1	2	0	3	0	0	0	0	0	N.A.	0	2	1	2	0	2	2	1	NO	N.A.	N.A.	N.A.	NO	N.A.	N.A.	N.A.	NO	N.A.	N.A.	N.A.	NO
	RN-C123	Alice Maffi	2017-02-20	2017-02-20	15:05:00	15:14:00	Rimini	Rimini		C	1974-11-15	42	M	YES	3	N.A.	3	0	N.A.	1	0	3	0	0	0	0	0	N.A.	0	0	0	1	0	1	0	0	NO	N.A.	N.A.	N.A.	NO	N.A.	N.A.	N.A.	NO	N.A.	N.A.	N.A.	YES
	RA-C100	Silvia Di Cesare	2017-01-10	2017-01-12	11:18:00	11:30:00	Ravenna	Ravenna		C	1976-03-28	40	F	NO	1	N.A.	4	1	2	3	1	1	0	0	0	0	0	N.A.	0	1	0	2	1	2		2	NO	N.A.	N.A.	N.A.	YES	4	12	0	NO	N.A.	N.A.	N.A.	NO
	PR-A017	Luciano Donati	2017-01-09	2017-01-09	19:00:00	19:20:00	Parma	Sala Baganza		A	1980-01-30	36	F	YES	3	N.A.	0	1	1	2	0	2	2	0	0	0	1	"cimici"	1	1	1	2	1	2	2	1	NO	N.A.	N.A.	N.A.	YES	5	25	N.A.	YES	38	60	N.A.	NO
	RN-C112	Carmela Matrangolo	2017-02-20	2017-02-21	09:32:00	09:42:00	Rimini	Rimini		C	1968-12-02	48	M	YES	3	N.A.	2	0	N.A.	4	0	4	0	0	0	0	0	N.A.	0	1	1	1	1	1	1	0	YES	5	25	0	YES	2	12.5	0	YES	4	10	0	NO
	RN-A011	Alice Maffi	2017-01-10	2017-01-18	13:00:00	13:12:00	Rimini	Morciano di Romagna		A	1990-07-06	26	M	N.A.	1	N.A.	1	1	1	4	0	2	1	1	0	0	0	N.A.	0	1	1	1	1	1	0	0	YES	12.5	35	0	NO	N.A.	N.A.	N.A.	NO	N.A.	N.A.	N.A.	YES
	RE-B342	Silvia Di Cesare	2017-05-09	2017-05-09	10:56:00	11:06:00	Reggio Emilia	Scandiano		B	1954-07-19	62	M	YES	4	"palazzina annessa ad un capannone"	1	1	1	2	0	3	0	0	0	0	0	N.A.	0	2	1	2	0	2	2	1	NO	N.A.	N.A.	N.A.	YES	5.5	20	0	NO	N.A.	N.A.	N.A.	NO
	RE-B244	Alice Maffi	2017-01-31	2017-02-02	10:37:00	10:50:00	Reggio Emilia	Scandiano		B	1975-02-17	41	M	NO	3	N.A.	2	0	N.A.	7	1	1	1	0	0	0	0	N.A.	0	2	1	1	1	1	1	1	YES	10	40	N.A.	YES	10	40	N.A.	YES	10	10	N.A.	YES
	PR-A020	Luciano Donati	2017-01-10	2017-01-10	17:35:00	17:50:00	Parma	Sissa Trecasali		A	1969-09-16	47	F	NO	1	N.A.		0	N.A.	2	0	1	2	0	1	0	1	"formiche"	1	2	1	2	1	2	2	2	YES	20	100	N.A.	YES	10	40	N.A.	NO	N.A.	N.A.	N.A.	NO
	RN-C129	Alice Maffi	2017-02-20	2017-02-22	15:14:00	15:24:00	Rimini	Rimini		C	1955-06-22	61	M	YES	3	N.A.	3	1	0		0	1	1	1	0	0	1	"blatte"	1	1	1	2	1	2	2	1	YES	N.A.	50	N.A.	NO	N.A.	N.A.	N.A.	YES	N.A.	50	N.A.	NO
	RN-B076	Alice Maffi	2017-04-14	2017-04-14	11:50:00	12:01:00	Rimini	Riccione		B	1956-02-17	61	F	YES	2	N.A.		1	2	1	0	4	0	1	0	0	1	"formiche"	1	2	1	2	1	2	2	1	YES	3.5	17.5	N.A.	NO	N.A.	N.A.	N.A.	YES	10	30	N.A.	YES
	RA-C113	Silvia Di Cesare	2017-02-22	2017-03-13	10:22:00	10:32:00	Ravenna	Ravenna		C	1984-02-23	33	M	YES	3	N.A.	0	1	2	3	1	1	0	0	0	0	0	N.A.	0	1	1	2	1	2	2	1	NO	N.A.	N.A.	N.A.	YES	1	N.A.	0	YES	3	N.A.	0	YES
	FO-C330	Alice Maffi	2017-02-13	2017-02-13	14:10:00	14:36:00	Forlì	Forlì		C	18/04/1934	82	F	YES	3	N.A.	3	1	1	2	0	2	0	0	0	0	1	"cimici"	0	0	0	1	1	1	2	0	YES	1	5	1	YES	4.5	17.5	1	NO	N.A.	N.A.	N.A.	NO
	IM-C060	Silvia Di Cesare	2017-04-12	2017-05-03	11:22:00	11:29:00	Imola	Imola		C	1960-04-13	57	M	YES	3	N.A.	1	0	N.A.	1	0	1	0	0	0	0	0	N.A.	0	2	1	2	0	2	2	1	NO	N.A.	N.A.	N.A.	YES	2	10	0	NO	N.A.	N.A.	N.A.	NO
	FO-C313	Roberta Colonna	2017-01-27	2017-01-27	17:40:00	18:00:00	Forlì	Forlì		C	1946-04-28	70	F	YES	3	N.A.	2	1	2	2	1	1	0	0	0	0	0	N.A.	0	0	0	0	1	0	0	1	NO	N.A.	N.A.	N.A.	YES	1	N.A.	1	YES	11	N.A.	1	NO
	FO-C309	Roberta Colonna	2017-01-20	2017-01-31	14:45:00	15:10:00	Forlì	Forlì		C	1969-03-03	47	M	YES	3	N.A.	3	1	0	5	0	2	0	0	0	0	1	"formiche";"cimici"	1	0	0	2	1	2	2	1	NO	N.A.	N.A.	N.A.	YES	5	N.A.	1	YES	5	N.A.	1	NO
	PR-C133	Luciano Donati	2017-01-25	2017-01-25	18:25:00	18:35:00	Parma	Parma		C	1981-08-18	35	F	NO	3	N.A.	2	1	0	4	1	2	0	0	0	0	1	"cimici"	0	0	1	1	1	1	0	0	NO	N.A.	N.A.	N.A.	YES	60	17.5	N.A.	NO	N.A.	N.A.	N.A.	YES
	BO-C326	Silvia Di Cesare	2017-03-06	2017-03-06	14:43:00	14:53:00	Bologna	Bologna		C	1978-12-02	38	F	YES	3	N.A.	1	1	0	1	0	2	0	0	0	0	1	"cimici"	0	1	1	1	0	1	1	2	NO	N.A.	N.A.	N.A.	NO	N.A.	N.A.	N.A.	NO	N.A.	N.A.	N.A.	YES
	CE-B028	Carmela Matrangolo	2017-01-18	2017-01-19	10:14:00	10:25:00	Cesena	Cesenatico		B	1981-10-19	35	F	YES	3	N.A.	1	1	1	6	1	2	1	1	0	0	0	N.A.	0	1	1	2	1	2	0	1	YES	2	10	N.A.	YES	1	5	N.A.	YES	1	5	N.A.	YES
	PR-B112	Luciano Donati	2017-04-24	2017-04-26	10:10:00	10:20:00	Parma	Collecchio		B	1981-08-06	35	F	YES	3	N.A.	2	1	2	4	1	3	2	0	2	0	0	N.A.	0	1	1	2	1	2	2	2	NO	N.A.	N.A.	N.A.	NO	N.A.	N.A.	N.A.	YES	10	15	N.A.	YES
	PR-B082	Luciano Donati	2017-01-20	2017-01-23	17:50:00	18:00:00	Parma	Collecchio		B	1971-01-19	46	F	YES	1	N.A.		1	1	7	0	3	1	0	0	0	0	N.A.	0	0	1	0	1	0		0	NO	N.A.	N.A.	N.A.	NO	N.A.	N.A.	N.A.	N.A.	N.A.	N.A.	N.A.	YES
	PR-A029	Luciano Donati	2017-02-22	2017-02-22	17:35:00	17:50:00	Parma	Sissa Trecasali		A	1953-11-18	63	F	NO	1	N.A.		1	2	3	0	2	2	1	0	0	0	N.A.	0	1	1	2	1	2	2	1	NO	N.A.	N.A.	N.A.	YES	6	15	N.A.	YES	7	50	N.A.	YES
	PR-B085	Luciano Donati	2017-01-11	2017-01-12	18:00:00	18:15:00	Parma	Collecchio		B	1962-12-01	54	F	YES	2	N.A.		1	1	7	0	2	0	0	1	1	0	N.A.	0	1	1	2	1	2	2	0	NO	N.A.	N.A.	N.A.	YES	5	20	N.A.	YES	1	10	N.A.	YES
	PR-A066	Luciano Donati	2017-04-24	2017-04-24	18:20:00	18:30:00	Parma	Sissa Trecasali		A	1953-09-23	63	F	YES	3	N.A.	1	1	0	2	0	1	0	0	0	0	0	N.A.	0	0	1	0	0	0	0	0	NO	N.A.	N.A.	N.A.	NO	N.A.	N.A.	N.A.	YES	1	2	N.A.	YES
	RE-C531	Sara Venturini	2017-05-04	2017-05-04	18:33:00	18:45:00	Reggio Emilia	Reggio nell'Emilia		C	1956-06-04	60	M	NO	3	N.A.	3	1	0	1	0	2	0	0	0	0	0	N.A.	0	0	0	1	0	1	0	0	YES	1	5.5	0	YES	3	20	0	NO	N.A.	N.A.	N.A.	YES
	RE-B251	Alice Maffi	2017-03-03	2017-03-03	13:16:00	13:25:00	Reggio Emilia	Scandiano		B	1968-06-18	48	F	YES	2	N.A.	2	1	1	4	0	2	0	0	0	0	1	"cimici"	0	1	0	1	0	1	0	1	YES	1.5	N.A.	N.A.	YES	1.5	10	N.A.	YES	1	5	N.A.	YES
	RN-B054	Carmela Matrangolo	2017-02-17	2017-02-17	17:03:00	17:12:00	Rimini	Riccione		B	1969-02-06	48	M	YES	1	N.A.	1	0	N.A.	3	0	1	0	0	0	0	0	N.A.	0	0	0	0	0	0	0	0	NO	N.A.	N.A.	N.A.	NO	N.A.	N.A.	N.A.	YES	1	7.5	0	YES
	BO-B109	Silvia Di Cesare	2017-01-24	2017-01-24	10:50:00	11:11:00	Bologna	Granarolo dell'Emilia		B	1945-08-15	71	F	YES	3	N.A.	1	1	2	1	0	2	0	0	1	0	0	N.A.	0	2	0	1	0	1	1	1	NO	N.A.	N.A.	N.A.	NO	N.A.	N.A.	N.A.	NO	N.A.	N.A.	N.A.	YES
	BO-C293	Silvia Di Cesare	2017-03-03	2017-03-08	11:53:00	12:05:00	Bologna	Bologna		C	1977-05-11	39	M	NO	3	N.A.	0	0	N.A.	1	0	2	0	0	0	0	0	N.A.	0	0	0	0	0	0	0	1	NO	N.A.	N.A.	N.A.	NO	N.A.	N.A.	N.A.	YES	1	3	0	NO
28	RN-B032	Matteo Zanotti	2015-06-18	2015-06-18	11:35:00	11:42:00	Rimini	Bellaria-Igea marina		B	1970-07-24	44	F	NO	3	N.A.	4	1	0	2	0	3	0	0	0	0	0	N.A.	0	0	1	0	1	1	0	0	NO	N.A.	N.A.	N.A.	YES	3	3	0	YES		3	0	YES
	RA-C124	Silvia Di Cesare	2017-02-22	2017-02-22	10:12:00	10:22:00	Ravenna	Ravenna		C	1943-04-29	73	F	YES	3	N.A.	3	1	1	2	0	2	0	0	0	0	0	N.A.	0	0	0	0	1	0	0	0	NO	N.A.	N.A.	N.A.	NO	N.A.	N.A.	N.A.	YES	1	5	1	NO
31	RN-B034	Carmela Matrangolo	2015-06-22	2015-06-22	17:01:00	17:09:00	Rimini	Riccione		B	1991-09-22	23	M	NO	1	N.A.	0	1	2	4	0	1	0	0	1	1	1	"scarafaggi"; Blatte"	0	1	1	0	1	1	0	0	YES	3.5	15	0	YES	5.5	40	0	YES	1.5	5	0	NO
	RA-B041	Silvia Di Cesare	2017-01-16	2017-01-16	10:09:00	10:21:00	Ravenna	Faenza		B	1938-09-21	78	F	YES	4	"casa indipendente"	2	1	0	2	0	2	0	0	0	0	0	N.A.	0	2	1	2	1	2	1	0	NO	N.A.	N.A.	N.A.	YES	3	10	0	YES	2	8	N.A.	NO
30	RN-B033	Pierpaolo Fantini	2015-06-22	2015-06-22	09:44:00	09:53:00	Rimini	Riccione		B	1961-02-15	54	M	NO	1	N.A.	0	1	2	5	0		0	0	1	1	0	N.A.	0	0	0	1	0	2	1	2	YES	2	20	1	NO	N.A.	N.A.	N.A.	YES	5	10	1	NO
	RA-C126	Silvia Di Cesare	2017-02-22	2017-02-22	11:00:00	11:09:00	Ravenna	Ravenna		C	1960-04-24	56	F	NO	4	"casa indipendente"	0	1	1	3	0	1	0	0	0	0	0	N.A.	0	1	1	1	0	1	1	1	NO	N.A.	N.A.	N.A.	YES	1	5	N.A.	YES	4	15	0	NO
18	RN-B030	Eleonora Pascucci	2015-06-16	2015-06-16	13:30:00	13:38:00	Rimini	Bellaria-Igea marina		B	1990-05-12	25	f	YES	4	abitazione su due piani collegata ad un condominio	1	1	2	3	0	1	1	0	0	0	1	"processionaria"	1	1	0	1	1	2	0	2	NO	N.A.	N.A.	N.A.	YES	120	112.5	0	YES	45	17.5	1	NO
	PR-B115	Luciano Donati	2017-04-24	2017-04-24	19:00:00	19:15:00	Parma	Noceto		B	1966-08-04	50	M	YES	3	N.A.	0	1	0	2	0	2	1	0	0	0	1	"scarafaggi"	1	1	1	1		1	1	1	YES	2.5	N.A.	N.A.	NO	N.A.	N.A.	N.A.	YES	4	20	N.A.	NO
29	RN-C087	Matteo Zanotti	2015-06-18	2015-06-18	12:00:00	12:09:00	Rimini	Rimini		C	1954-01-26	61	M	NO	3	N.A.	1	1	0	2	0	1	0	0	0	0	1	"formiche"	1	1	0	2	1	1	2	0	YES	9	45	1	YES	9	55	1	YES		50	1	NO
	BO-C274	Silvia Di Cesare	2017-03-02	2017-03-02	10:20:00	10:31:00	Bologna	Bologna		C	1941-09-07	75	F	YES	3	N.A.	2	1	0	2	0	2	0	0	0	0	0	N.A.	0	1	0	1	0	1	1	1	YES	1	10	0	YES	3	10	N.A.	YES	4	13.5	0	NO
	BO-B129	Silvia Di Cesare	2017-02-28	2017-02-28	11:32:00	11:39:00	Bologna	Castel Maggiore		B	1988-11-20	28	F	NO	4	"casa indipendente"	2	0	N.A.	3	0	1	0	0	0	0	0	N.A.	0	1	1	1	0	1	1	0	NO	N.A.	N.A.	N.A.	YES	1	4	0	YES	1	N.A.	0	NO
	PR-C173	Roberta Colonna	2017-04-26	2017-05-03	10:20:00	10:35:00	Parma	Parma		C	1938-03-25	79	M	YES	1	N.A.		1	2	2	0	2	0	0	0	0	0	N.A.	0	1	1	1	1	1	2	1	NO	N.A.	N.A.	N.A.	YES	30	3	1	NO	N.A.	N.A.	N.A.	NO
	RN-C139	Alice Maffi	2017-04-20	2017-04-21	14:32:00	14:46:00	Rimini	Rimini		C	1960-11-16	56	F	YES	3	N.A.	2	1	0	1	0	1	1	0	0	0	1	"formiche"	0	1		0		0	0	0	NO	N.A.	N.A.	N.A.	YES	1	5	N.A.	NO	N.A.	N.A.	N.A.	NO
	PR-A032	Luciano Donati	2017-02-22	2017-03-10	18:00:00	18:10:00	Parma	Fontevivo		A	1973-08-28	43	F	NO	2	N.A.		1	1	3	0	3	2	0	0	0	0	N.A.	0	0	1	0	1	0	0	2	YES	1	4	N.A.	YES	2	6	N.A.	NO	N.A.	N.A.	N.A.	NO
	RE-B256	Alice Maffi	2017-03-03	2017-05-06			Reggio Emilia	Scandiano		B	1983-11-14	33	F	N.A.	2	N.A.		1	2	4	1	3	1	0	0	0	0	N.A.	0	2	1	2	1	2	2	2	YES	N.A.	10	N.A.	YES	1	10	N.A.	NO	N.A.	N.A.	N.A.	NO
	BO-B110	Silvia Di Cesare	2017-02-27	2017-02-27	15:34:00	15:45:00	Bologna	Pianoro		B	1944-06-03	72	F	YES	3	N.A.	1	0	N.A.	1	0	1	0	0	0	0	0	N.A.	0	0	1	0	0	0	2	1	NO	N.A.	N.A.	N.A.	YES	2	10	0	NO	N.A.	N.A.	N.A.	NO
	RA-A023	Silvia Di Cesare	2017-04-12	2017-04-13	13:37:00	13:47:00	Ravenna	Cotignola		A	1972-12-14	44	F	YES	3	N.A.	1	0	N.A.	4	0	2	0	0	1	0	0	N.A.	0	0	1	0	0	0	0	0	NO	N.A.	N.A.	N.A.	YES	3.5	10	0	NO	N.A.	N.A.	N.A.	NO
	PR-A036	Luciano Donati	2017-03-10	2017-03-10	18:20:00	18:30:00	Parma	Sorbolo		A	1942-09-23	74	M	YES	3	N.A.	0	1	1	1	0	3	0	0	0	0	1	"formiche"	1	0	1	2	1	2	2	0	NO	N.A.	N.A.	N.A.	YES	1	30	N.A.	NO	N.A.	N.A.	N.A.	NO
	PR-A034	Luciano Donati	2017-02-22	2017-02-22	18:20:00	18:35:00	Parma	Terenzo		A	1956-02-19	61	M	NO	1	N.A.	0	1	2	2	0	1	0	0	0	0	0	N.A.	0	1	1	0	1	0	0	1	NO	N.A.	N.A.	N.A.	YES	15	30	N.A.	NO	N.A.	N.A.	N.A.	NO
	RA-C174	Silvia Di Cesare	2017-04-18	2017-04-18	14:10:00	14:22:00	Ravenna	Ravenna		C	1932-01-27	85	M	YES	3	N.A.	2	1	0	2	0	2	1	0	0	0	1	"blatte"	1	0	1	0	0	0	0	0	NO	N.A.	N.A.	N.A.	YES	4	N.A.	0	NO	N.A.	N.A.	N.A.	NO
24	BO-C223	Marco Carrieri	2015-06-18	2015-06-18	17:43:00	17:53:00	Bologna	Bologna		C	1940-04-13	75	M	YES	3	N.A.	2	1	1	2	0	2	0	0	0	0	0	N.A.	0	1	1	0	0	0	0	1	YES		20	1	NO	N.A.	N.A.	N.A.	NO	N.A.	N.A.	N.A.	NO
	RE-B347	Silvia Di Cesare	2017-05-09	2017-05-09	11:57:00	11:08:00	Reggio Emilia	Castelnovo Ne' Monti		B	1962-01-03	55	M	YES	1	N.A.		1	2	4	0	3	0	0	0	0	0	N.A.	0	1	1	1	0	1	0	1	YES	3	30	0	NO	N.A.	N.A.	N.A.	NO	N.A.	N.A.	N.A.	NO
50	RN-A010	Carmela Matrangolo	2015-07-13	2015-07-13	15:17:00	15:28:00	Rimini	Montefiore Conca		A	1957-01-15	58	F	NO	3	N.A.	1	0	N.A.	2	0	2	0	0	1	0	0	N.A.	0	0	0	0	0	0	0	0	YES	2	N.A.	1	NO	N.A.	N.A.	N.A.	NO	N.A.	N.A.	N.A.	NO
	IM-B017	Silvia Di Cesare	2017-02-23	2017-03-14	10:49:00	10:58:00	Imola	Castel San Pietro terme		B	1993-10-05	23	M	NO	3	N.A.	2	0	N.A.	2	0	3	1	1	1	1	0	N.A.	0	1	1	1	0	1	1	0	YES	2	N.A.	0	NO	N.A.	N.A.	N.A.	NO	N.A.	N.A.	N.A.	NO
	RE-A043	Carmela Matrangolo	2017-03-17	2017-04-08	09:05:00	09:15:00	Reggio Emilia	Poviglio		A	1982-01-18	35	F	YES	3	N.A.	0	1	1	3	1	1	1	1	0	0	1	"formiche"	1	0	1	1	1	1	1	1	YES	2.5	N.A.	0	YES	N.A.	N.A.	0	YES	N.A.	N.A.	0	YES
23	BO-C222	Marco Carrieri	2015-06-18	2015-06-18	18:10:00	18:20:00	Bologna	Bologna		C	1936-07-20	78	M	YES	3	N.A.	3	0	N.A.	2	0	2	0	0	0	0	0	N.A.	0	1	0	1	0	1	0	0	NO	N.A.	N.A.	N.A.	NO	N.A.	N.A.	N.A.	NO	N.A.	N.A.	N.A.	NO
25	BO-C227	Marco Carrieri	2015-06-18	2015-06-18	18:28:00	18:35:00	Bologna	Bologna		C	1932-05-03	83	M	NO	3	N.A.	4	0	N.A.	2	0	2	0	0	0	0	0	N.A.	0	0	0	0	0	0	0	0	NO	N.A.	N.A.	N.A.	NO	N.A.	N.A.	N.A.	NO	N.A.	N.A.	N.A.	NO
62	BO-A016	Silvia Di Cesare	2017-02-08	2017-02-08	10:36:00	10:43:00	Bologna	Sala Bolognese		A	1946-05-15	70	M	NO	3	N.A.	1	1	0	2	0	2	0	0	0	0	0	N.A.	0	1	0	1	0	1	0	2	NO	N.A.	N.A.	N.A.	NO	N.A.	N.A.	N.A.	NO	N.A.	N.A.	N.A.	NO
66	BO-B088	Silvia Di Cesare	2017-01-26	2017-01-26	11:22:00	11:32:00	Bologna	Casalecchio di Reno		B	1955-06-30	61	F	YES	3	N.A.	1	1	0	1	0	1	0	0	0	0	1	"blatte"	1	0	0	0	0	0	0	0	NO	N.A.	N.A.	N.A.	NO	N.A.	N.A.	N.A.	NO	N.A.	N.A.	N.A.	NO
	BO-C237	Silvia Di Cesare	2017-01-25	2017-01-30	10:36:00	10:44:00	Bologna	Bologna		C	1926-10-04	90	F	YES	3	N.A.	4	1	0	2	0	1	0	0	0	0	0	N.A.	0	0	0	0	0	0	0	0	NO	N.A.	N.A.	N.A.	NO	N.A.	N.A.	N.A.	NO	N.A.	N.A.	N.A.	NO
	BO-C248	Silvia Di Cesare	2017-01-25	2017-02-08	10:04:00	10:12:00	Bologna	Bologna		C	1988-11-23	28	F	YES	3	N.A.	5	0	2	4	0	1	0	0	0	0	0	N.A.	0	1	0	1	0	1	1	0	NO	N.A.	N.A.	N.A.	NO	N.A.	N.A.	N.A.	NO	N.A.	N.A.	N.A.	NO
	RE-B236	Alice Maffi	2017-01-20	2017-02-02	11:21:00	11:29:00	Reggio Emilia	Castelnovo Ne' Monti		B	1947-10-22	69	M	YES	1	N.A.		1	2	1	0	3	0	0	0	0			0	0	0	0	0	0	0	1	NO	N.A.	N.A.	N.A.	NO	N.A.	N.A.	N.A.	NO	N.A.	N.A.	N.A.	NO
	RN-A007	Alice Maffi	2017-01-10	2017-01-10	13:00:00	13:12:00	Rimini	Novafeltria		A	1970-03-10	46	F	N.A.	1	N.A.		1	2	4	0	3	0	0	0	0	1	"pulci"	1	0	0	0	0	0	0	0	NO	N.A.	N.A.	N.A.	NO	N.A.	N.A.	N.A.	NO	N.A.	N.A.	N.A.	YES
	RN-B051	Alice Maffi	2017-01-11	2017-01-11	12:38:00	12:50:00	Rimini	Riccione		B	1977-12-09	39	M	N.A.	2	N.A.	2	0	N.A.	2	0	2	1	0	0	0	0	N.A.	0	1	0	1	0	1	0	0	NO	N.A.	N.A.	N.A.	NO	N.A.	N.A.	N.A.	NO	N.A.	N.A.	N.A.	NO
	BO-A022	Silvia Di Cesare	2017-02-27	2017-02-27	11:09:00	11:29:00	Bologna	Minerbio		A	1945-01-18	72	M	NO	3	N.A.	3	1	0	2	0	1	0	0	0	0	0	N.A.	0	0	0	1	0	1	1	1	NO	N.A.	N.A.	N.A.	NO	N.A.	N.A.	N.A.	NO	N.A.	N.A.	N.A.	NO
	BO-A041	Silvia Di Cesare	2017-02-27	2017-02-27	15:10:00	15:18:00	Bologna	Loiano		A	1954-08-14	62	M	YES	1	N.A.		1	2	2	0	4	0	0	0	0	0	N.A.	0	0	0	0	0	0	0	0	NO	N.A.	N.A.	N.A.	NO	N.A.	N.A.	N.A.	NO	N.A.	N.A.	N.A.	NO
	BO-B120	Silvia Di Cesare	2017-02-28	2017-04-03	14:18:00	14:26:00	Bologna	Casalecchio di Reno		B	1937-05-10	79	F	NO	3	N.A.	2	1	0	1	0	2	0	0	0	0	0	N.A.	0	2	0	2	0	2	2	0	NO	N.A.	N.A.	N.A.	NO	N.A.	N.A.	N.A.	NO	N.A.	N.A.	N.A.	NO
	BO-C282	Silvia Di Cesare	2017-03-02	2017-03-02	11:20:00	11:29:00	Bologna	Bologna		C	1959-03-10	57	F	YES	3	N.A.	5	1	1	1	0	2	0	0	0	0	1	"cimici"	0	0	0	1	0	1	1	0	NO	N.A.	N.A.	N.A.	NO	N.A.	N.A.	N.A.	NO	N.A.	N.A.	N.A.	NO
	BO-C287	Silvia Di Cesare	2017-03-03	2017-03-03	09:45:00	09:55:00	Bologna	Bologna		C	1944-11-03	72	F	YES	3	N.A.	2	1	0	2	0	2	0	0	0	0	0	N.A.	0	2	0	2	0	2	1	0	NO	N.A.	N.A.	N.A.	NO	N.A.	N.A.	N.A.	NO	N.A.	N.A.	N.A.	NO
	BO-C291	Silvia Di Cesare	2017-03-03	2017-03-08	11:42:00	11:51:00	Bologna	Bologna		C	1928-03-02	89	M	NO	3	N.A.	5	0	N.A.	1	0	2	0	0	0	0	0	N.A.	0	0	0	0	0	0	0	0	NO	N.A.	N.A.	N.A.	NO	N.A.	N.A.	N.A.	NO	N.A.	N.A.	N.A.	NO
	BO-C317	Silvia Di Cesare	2017-03-06	2017-03-06	16:16:00	16:21:00	Bologna	Bologna		C	1931-05-05	85	F	YES	3	N.A.	2	0	N.A.	2	0	4	0	0	0	0	0	N.A.	0	0	0	0	0	0	0	0	NO	N.A.	N.A.	N.A.	NO	N.A.	N.A.	N.A.	NO	N.A.	N.A.	N.A.	NO
	BO-C321	Silvia Di Cesare	2017-03-06	2017-03-06	11:10:00	11:20:00	Bologna	Bologna		C	1949-01-01	68	F	NO	3	N.A.	1	1	0	1	0	1	0	0	0	0	0	N.A.	0	0	0	1	0	1	0	0	NO	N.A.	N.A.	N.A.	NO	N.A.	N.A.	N.A.	NO	N.A.	N.A.	N.A.	NO
	BO-C324	Silvia Di Cesare	2017-03-09	2017-06-09	11:25:00	11:36:00	Bologna	Bologna		C	1993-06-22	23	F	NO	3	N.A.	4	0	N.A.	4	0	2	0	0	1	0	1	"cimici"	0	1	0	0	0	0	1	1	NO	N.A.	N.A.	N.A.	NO	N.A.	N.A.	N.A.	NO	N.A.	N.A.	N.A.	NO
	CE-A013	Carmela Matrangolo	2017-02-23	2017-03-11	12:22:00	12:28:00	Cesena	Mercato Saraceno		A	1948-09-09	68	M	YES	1	N.A.		1	2	3	0	3	0	0	0	0	1	"cimici verdi"	1	0	0	0	0	0	0	0	NO	N.A.	N.A.	N.A.	NO	N.A.	N.A.	N.A.	NO	N.A.	N.A.	N.A.	NO
	CE-B033	Carmela Matrangolo	2017-02-23	2017-02-25	11:49:00	11:56:00	Cesena	Cesenatico		B	1964-10-10	52	F	YES	3	N.A.	1	1	0	2	0	2	1	1	0	0	1	"cimici"	0	1	1	0	0	0	0	1	NO	N.A.	N.A.	N.A.	NO	N.A.	N.A.	N.A.	NO	N.A.	N.A.	N.A.	NO
	CE-B039	Carmela Matrangolo	2017-02-23	2017-03-11	11:57:00	12:03:00	Cesena	San Mauro Pascoli		B	1994-05-06	22	M	YES	2	N.A.	1	1	2	3	0	1	1	0	0	0	0	N.A.	0	1	0	1	0	1	1	0	NO	N.A.	N.A.	N.A.	NO	N.A.	N.A.	N.A.	NO	N.A.	N.A.	N.A.	NO
	IM-A009	Silvia Di Cesare	2017-02-22	2017-03-24	10:10:00	10:18:00	Imola	Fontanelice		A	1969-12-25	47	M	YES	4	"casa indipendente di più piani"		1	1	1	0	4	0	0	0	0	1	"calabroni"	0	0	0	0	0	0	0	2	NO	N.A.	N.A.	N.A.	NO	N.A.	N.A.	N.A.	NO	N.A.	N.A.	N.A.	NO
	RA-C133	Silvia Di Cesare	2017-02-22	2017-03-14	18:11:00	18:22:00	Ravenna	Ravenna		C	1961-11-20	55	F	YES	3	N.A.	0	0	N.A.	1	0	2	1	0	0	0	0	N.A.	0	1	0	1	0	1	1	1	NO	N.A.	N.A.	N.A.	NO	N.A.	N.A.	N.A.	NO	N.A.	N.A.	N.A.	NO
	RA-C138	Silvia Di Cesare	2017-04-18	2017-04-18	10:13:00	10:23:00	Ravenna	Ravenna		C	1966-07-17	50	M	YES	4	"palazzina di 4 appartamenti"	2	0	N.A.	1	0	3	0	0	0	0	0	N.A.	0	1	0	1	0	1	0	0	NO	N.A.	N.A.	N.A.	NO	N.A.	N.A.	N.A.	NO	N.A.	N.A.	N.A.	NO
	BO-B172	Silvia Di Cesare	2017-04-28	2017-04-28	10:56:00	11:07:00	Bologna	Casalecchio di Reno		B	1939-04-15	78	M	YES	3	N.A.	3	0	N.A.	2	0	2	0	0	0	0	0	N.A.	0	1	0	1	0	1	1	1	NO	N.A.	N.A.	N.A.	NO	N.A.	N.A.	N.A.	NO	N.A.	N.A.	N.A.	NO
	PR-A057	Luciano Donati	2017-04-24	2017-04-26	18:05:00	18:15:00	Parma	Terenzo		A	1976-09-08	40	M	YES	1	N.A.		1	2	2	0	3	2	1	1	0	1	"cimici"	1	0	0	0	0	0	0	1	NO	N.A.	N.A.	N.A.	NO	N.A.	N.A.	N.A.	NO	N.A.	N.A.	N.A.	NO
	CE-A018	Alice Maffi	2017-04-13	2017-05-06	11:55:00	12:03:00	Cesena	Bagno di Romagna		A	1936-04-22	81	M	YES	1	N.A.		1	2	3	1	3	0	0	1	0	1	"formiche";"mosconi"	1	1	0	0	0	0	0	1	NO	N.A.	N.A.	N.A.	NO	N.A.	N.A.	N.A.	NO	N.A.	N.A.	N.A.	NO
	PR-C199	Luciano Donati	2017-05-10	2017-05-10	18:45:00	18:50:00	Parma	Parma		C	1938-02-01	79	F	YES	3	N.A.	3	0	N.A.	2	0	1	0	0	0	0	0	N.A.	0	0	0	0	0	0	0	0	NO	N.A.	N.A.	N.A.	NO	N.A.	N.A.	N.A.	NO	N.A.	N.A.	N.A.	NO
26	CE-C056	Eleonora Pascucci	2015-06-18	2015-06-18	12:25:00	12:34:00	Cesena	Cesena		C	1956-02-07	59	F	NO	3	N.A.	4	0	N.A.	2	0	1	2	0	0	1	1	"Tarme"; "insetti di umidità"	0	2	1	1	1	1	1	1	YES			0	NO	N.A.	N.A.	N.A.	NO	N.A.	N.A.	N.A.	NO
	PR-A024	Luciano Donati	2017-01-11	2017-01-17	18:30:00	18:45:00	Parma	Fontevivo		A	1943-06-01	73	F	YES	1	N.A.		1	2	2	0	3	2	0	0	0	1	"formiche"	0	1	1	2	1	2	2	2	YES	8	40	N.A.	YES	5	40	N.A.	NO	N.A.	N.A.	N.A.	NO
	CE-C067	Alice Maffi (Hazal)	2017-01-19	2017-01-25	11:28:00	11:35:00	Cesena	Cesena		C	1944-04-04	72	M	NO	1	N.A.		1	0	2	1	2	0	0	0	0	1	"cimici"	0	1	0	1	0	1	1	0	NO	N.A.	N.A.	N.A.	NO	N.A.	N.A.	N.A.	YES	3	2.5	1	NO
9	BO-A003	Marco Carrieri	2015-06-12	2015-06-12	10:17:00	10:27:00	Bologna	Sala Bolognese		A	1946-12-17	68	M	NO	1	N.A.	0	1	1	2	0	1	1	1	2	0	0	N.A.	0	2	1	2	1	2	2	2	NO	N.A.	N.A.	N.A.	YES	100		0	NO	N.A.	N.A.	N.A.	NO
39	Ra-C084	Pierpaolo Fantini	2015-06-26	2015-06-26	11:55:00	12:03:00	Ravenna	Ravenna		C	1977-11-04	37	F	NO	3	N.A.	1	0	N.A.	6	1	1	1	0	1	0	0	N.A.	0	0	0	1	0	2	0	0	NO	N.A.	N.A.	N.A.	NO	N.A.	N.A.	N.A.	NO	N.A.	N.A.	N.A.	YES
52	RA-C081	Karabas Goice Hazal	2015-07-14	2015-07-14	11:15:00	11:36:00	Ravenna	Ravenna		C	1938-03-17	77	M	NO	3	N.A.	1	1	1	2	0	1	0		0		1	"moscerini"	0	0	1	0	1	0	1	2	NO	N.A.	N.A.	N.A.	YES	1.5			YES				NO
												0
												0
												0
												0
												0
												0
												0
												0
												0
												0
												0
												0
												0
												0
												0
												0
												0
												0
												0
												0
												0
												0
												0
												0
												0
												0
												0
												0
												0
												0
												0
												0
												0
												0
												0
												0
												0
												0
												0
												0
												0
												0
												0
												0
												0
												0
												0
												0
												0
												0
												0
												0
												0
												0
												0
												0
												0
												0
												0
												0
												0
												0
												0
												0
												0
												0
												0
												0
												0
												0
												0
												0
												0
												0
												0
												0
												0
												0
												0
												0
												0
												0
												0
												0
												0
												0
												0
												0
												0
												0
												0
												0
												0
												0
												0
												0
												0
												0
												0
												0
												0
												0
												0
												0
												0
												0
												0
												0
												0
												0
												0
												0
												0
												0
												0
												0
												0
												0
												0
												0
												0
												0
												0
												0
												0
												0
												0
												0
												0
												0
												0
												0
												0
												0
												0
												0
												0
												0
												0
												0
												0
												0
												0
												0
												0
												0
												0
												0
												0
												0
												0
												0
												0
												0
												0
												0
												0
												0
												0
												0
												0
												0
												0
												0
												0
												0
												0
												0
												0
												0
												0
												0
												0
												0
												0
												0
												0
												0
												0
												0
												0
												0
												0
												0
												0
												0
												0
												0
												0
												0
												0
												0
												0
												0
												0
												0
												0
												0
												0
												0
												0
												0
												0
												0
												0
												0
												0
												0
												0
												0
												0
												0
												0
												0
												0
												0
												0
												0
												0
												0
												0
												0
												0
												0
												0
												0
												0
												0
												0
												0
												0
												0
												0
												0
												0
												0
												0
												0
												0
												0
												0
												0
												0
												0
												0
												0
												0
												0
												0
												0
												0
												0
												0
												0
												0
												0
												0
												0
												0
												0
												0
												0
												0
												0
												0
												0
												0
												0
												0
												0
												0
												0
												0
												0
												0
												0
												0
												0
												0
												0
												0
												0
												0
												0
												0
												0
												0
												0
												0
												0
												0
												0
												0
												0
												0
												0
												0
												0
												0
												0
												0
												0
												0
												0
												0
												0
												0
												0
												0
												0
												0
												0
												0
												0
												0
												0
												0
												0
												0
												0
												0
												0
												0
												0
												0
												0
												0
												0
												0
												0
												0
												0
												0
												0
												0
												0
												0
												0
												0
												0
												0
												0
												0
												0
												0
												0
												0
												0
												0
												0
												0
												0
												0
												0
												0
												0
												0
												0
												0
												0
												0
												0
												0
												0
												0
												0
												0
												0
												0
												0
												0
												0
												0
												0
												0
												0
												0
												0
												0
												0
												0
												0
												0
												0
												0
												0
												0
												0
												0
												0
												0
												0
												0
												0
												0
												0
												0
												0
												0
												0
												0
												0
												0
												0
												0
												0
												0
												0
												0
												0
												0
												0
												0
												0
												0
												0
												0
												0
												0
												0
												0
												0
												0
												0
												0
												0
												0
												0
												0
												0
												0
												0
												0
												0
												0
												0
												0
												0
												0
												0
												0
												0
												0
												0
												0
												0
												0
												0
												0
												0
												0
												0
												0
												0
												0
												0
												0
												0
												0
												0
												0
												0
												0
												0
												0
												0
												0
												0
												0
												0
												0
												0
												0
												0
												0
												0
												0
												0
												0
												0
												0
												0
												0
												0
												0
												0
												0
												0
												0
												0
												0
												0
												0
												0
												0
												0
												0
												0
												0
												0
												0
												0
												0
												0
												0
												0
												0
												0
												0
												0
												0
												0
												0
												0
												0
												0
												0
												0
												0
												0
												0
												0
												0
												0
												0
												0
												0
												0
												0
												0
												0
												0
												0
												0
												0
												0
												0
												0
												0
												0
												0
												0
												0
												0
												0
												0
												0
												0
												0
												0
												0
												0
												0
												0
												0
												0
												0
												0
												0
												0
												0
												0
												0
												0
												0
												0
												0
												0
												0
												0
												0
												0
												0
												0
												0
												0
												0
												0
												0
												0
												0
												0
												0
												0
												0
												0
												0
												0
												0
												0
												0
												0
												0
												0
												0
												0
												0
												0
												0
												0
												0
												0
												0
												0
												0
												0
												0
												0
												0
												0
												0
												0
												0
												0
												0
												0
												0
												0
												0
												0
												0
												0
												0
												0
												0
												0
												0
												0
												0
												0
												0
												0
												0
												0
												0
												0
												0
												0
												0
												0
												0
												0
												0
												0
												0
												0
												0
												0
												0
												0
												0
												0
												0
												0
												0
												0
												0
												0
												0
												0
												0
												0
												0
												0
												0
												0
												0
												0
												0
[truncated: 33 more columns]

## Sheet: Legend Dataset
		When a cell is leaved empty means that the information is lacking or not understandable in the questionaire
	Variable	Meaning	Explication
	Interviewer	Name of the interviewer
	FirstDate	Date of the first telephone contact	If the interviewed can't answer the questions at the moment of the first received call, he or she can re schedule another call, in a more appropriated moment
	InterviewDate	Date of the nterview	If the interviewed can't answer the questions at the moment of the first received call, he or she can re schedule another call, in a more appropriated moment
	StartTime	Starting time of the interview
	EndTime	Ending time of the interview
	LHA	Name of the Local health Authority of the interviewed
	MunName	Name of the municipality
	MunCode	ISTAT code of the municipality
	InterviewedCode	Code of interviewed, assigned specifically for COSFA-T research
	Group	Group of municipalities, based on demographic dimensions	For the purposes of the research the municialities has been divided in 3 groups depending of ther number of inhabitants. Group A < 10.000 inhabitants; Group B from 10.000 to 50.000 inhabitants; Group C > 50.000 Inhabitants
	BirthDate	Date of birth of the interviewed
	Age	Age of iterviewed at the time of the interview
	Gender	Gender of the interviewed
	Letter	Letter from the region annuncing the interview	The Region Emilia-Romagna sent to the randomly selected population a letter announcing the interview. They are asked if they received it
	V1	Kind of dwelling of the interviewed
	V1a	Other option specifications	If the option "other" is selected when asked about their dwelling type, here it is described what "other" means
	V2	The floor number of the apartment
	V3	Indicate if the apartment has an external garden	It can be a garden or other kinf of area where is possible to stop for a while and spend free-time
	V4	Indicate the level of the use of the garden or other area as indicated in V3
	V5	Number of inhabitant in the dwelling
	V6	Indicate the usual presence of childrens in the dwelling
	V7	Indicate the dwelling environment, where it is situated
	V8	Indicate the level of eventual disturbance due to the presence of flies
	V8a	Indicate the eventual expenditure due to the presence of flies
	V9	Indicate the level of eventual disturbance due to the presence of wasps
	V9a	Indicate the eventual expenditure due to the presence of wasps
	V10	Indicate the eventual disturbance due to the presence of other insects
	V10ext	indicate which are the other insects (see V10)
	V10a	Indicate the eventual expenditure due to the presence of other insects
	V11	Indicate the level of eventual disturbance due to the presence of mosquitoes, other than Tiger Mosquitoes
	V11a	Indicate the eventual expenditure due to the presence of mosquitoes, other than Tiger Mosquitoes
	V12	Indicate the level of eventual disturbance due to the presence of other Tiger Mosquitoes
	V12a	Indicate the eventual expenditure due to the presence of other Tiger Mosquitoes
	V13	Indicate the Tiger Mosquito bites disturbance level
	V14	Indicate the level of eventual disturbance due to Tiger Mosquitoes, relative to the use of a garden
	V15	Indicate the level of eventual concern due to the vector ability of the Tiger Mosquitoes
	V16a	Insecticide Spray Products For Indoor Or Outdoor Usage: Purchased / not Purchased
	V16a_i	Insecticide Spray Products For Indoor Or Outdoor Usage: Number Of Purchased Units
	V16a_ii	Insecticide Spray Products For Indoor Or Outdoor Usage: Total Expenditure (Euro)
	V16a_iii_iv	Insecticide Spray Products For Indoor Or Outdoor Usage: Are They Purchased Only For Tiger Mosquito?
	V16b	Repellent Tablets And Other Electric Diffusers: Purchased / not Purchased
	V16b_i	Repellent Tablets And Other Electric Diffusers: Number Of Purchased Units
	V16b_ii	Repellent Tablets And Other Electric Diffusers: Total Expenditure (Euro)
	V16b_iii_iv	Repellent Tablets And Other Electric Diffusers: Are They Purchased Only For Tiger Mosquito?
	V16c	Repellents For Outdoor Use As Mosuito Coils Or Vaporizers: Purchased / not Purchased
	V16c_i	Repellents For Outdoor Use As Mosuito Coils Or Vaporizers: Number Of Purchased Units
	V16c_ii	Repellents For Outdoor Use, Such As Mosquito Coils Or Vaporizers: Total Expenditure (Euro)
	V16c_iii_iv	Repellents For Outdoor Use, Such As Mosquito Coils Or Vaporizers: Are They Purchased Only For Tiger Mosquito?
	V16d	Natural Repellents For On-Skine Use: Number Of Purchased UnitsPurchased / not Purchased
	V16d_i	Natural Repellents For On-Skine Use: Number Of Purchased Units
	V16d_ii	Natural Repellents For On-Skine Use: Total Expenditure (Euro)
	V16d_iii_iv	Natural Repellents For On-Skine Use: Are They Purchased Only For Tiger Mosquito?
	V16e	Chemical Repellents For On-Skin Use: Purchased / not Purchased
	V16e_i	Chemical Repellents For On-Skin Use: Number Of Purchaed Units
	V16e_ii	Chemical Repellents For On-Skin Use: Total Expenditure (Euro)
	V16e_iii_iv	Chemical Repellents For On-Skin Use: Are They Purchased Only For Tiger Mosquito?
	V16f	Electric, Co2, Pheromones, Triggering Or Ultrasonic Traps: Purchased / not Purchased
	V16f_i	Electric, Co2, Pheromones, Triggering Or Ultrasonic Traps: Number Of Purchased Units
	V16f_ii	Electric, Co2, Pheromones, Triggering Or Ultrasonic Traps: Total Expenditure (Euro)
	V16f_iii_iv	Electric, Co2, Pheromones, Triggering Or Ultrasonic Traps: Are They Purchased Only For Tiger Mosquito?
	V16g	Anti-Larvae Products Water Containers: Purchased / not Purchased
	V16g_i	Anti-Larvae Products Water Containers: Number Of Purchased Units
	V16g_ii	Anti-Larvae Products Water Containers: Total Expenditure (Euro)
	V16g_iii_iv	Anti-Larvae Products Water Containers: Are They Purchased Only For Tiger Mosquito?
	V16h	Other Products Or Instrument Purchased To Fight Against Tiger Mosquito Bites: Purchased / not Purchased
	V16h_ext	Other Products Or Instrument Purchased To Fight Against Tiger Mosquito Bites: Description
	V16h_i	Other Products Or Instrument Purchased To Fight Against Tiger Mosquito Bites: Number Of Purchased Units
	V16h_ii	Other Products Or Instrument Purchased To Fight Against Tiger Mosquito Bites: Total Expenditure (Euro)
	V16h_iii_iv	Other Products Or Instrument Purchased To Fight Against Tiger Mosquito Bites: Purchased Only For Tiger Mosquito?
	V17	Mosquito Nets: Were They Purchased and Installed?
	V17_i	Mosquito Nets: Year Of Eventual Installation
	V17_ii	Mosquito Nets: Total Expediture (Euro)
	V18	Indicate If There Has Been Control Acitivities Put In Place By The Condominium	The cost of these activities is charged on householders
	V19_i	Periodical Anti-Larvae Treatments Of Road Drains
	V19_ii	One Anti-Adult Treatment
	V19_iii	Periodical Anti-Adult Treatments
	V19_iv	Other
	V19_iv_ext	Other: Specify
	V20	Condominium Expenditure For Mosquito Control Activities
	V21	Purchasing The Products For The Fight Agains Mosqutoes: Is The Interviewed Who Buy Them?
	V22	Education Level Of The Interviewed
